# Supplementary material for: Identification of novel miRNAs from drought tolerant rice variety Nagina 22
Source: Sci Rep. 2016 Aug 8;6:30786. doi: 10.1038/srep30786 (PMC4976344; doi:10.1038/srep30786)
Supplement: Supplementary Table S1 [file srep30786-s2.xlsx]

## Sheet: Table S1
Table S1. Details of 71 novel miRNA genes from N22. Maximum normalized tag value for each molecule in either library is highighted. Maximum normalized tag value for each miRNA molecule in the sRNA libraries is highlighted.																		Normalized tag abundance in N22 sRNA libraries
miRNA candidate	Length (bp)	Chromosome	Strand	Location	Precursor Start	Precursor End	Precursor sequence	Mature sequence	Mature start position	Mature end position	Total sRNA reads mapped on precursor	Reads at mature +/- 3 nt overhang at 5'	Percent of reads at mature to that of total reads mapped	Class	Star Sequence		dG	Flag leaf control	Flag leaf drought	Spikelet (heading) control	Spikelet (heading) drought	Spikelet (anthesis) control	Spikelet (anthesis) drought	Mature root control	Mature root drought	Highest tag abundance in either library
n-001	24	1	-	intergenic	27318341	27318441	CGUCCUAAAAUAUAAACAUUUUUAGCUAUGUGUAUCUAUAUUCAUAGCUAAAAAUACUUACAUUUUGAGACGGAGUGAGUAAUACAUAUCCAAACUCAUCC	AAAAUACUUACAUUUUGAGACGGA	51	74	3054	1511	49.4761	class-I	CGUCCUAAAAUAUAAACAUUUU		-27.3	2.94118	15.6436	60.5714	41.5108	1.42857	0.588235	5.5814	1.11111	60.5714
n-002	23	10	-	intergenic	1579960	1580084	CUUCCUCCGUUUUACAAUGUAGGUCAUUUUAGUAUUUCUCAUAUUUAUAUUGAUAUUAAUGAAUCUACAUAUAUAAUAUGAAUGUAGAAAAUGCUAGAAUGACUUACAUCGUGAAACGGAGGGAG	AAUGUAGAAAAUGCUAGAAUGAC	81	103	4072	513	12.5982	class-II	CAUUUUAGUAUUUCUCAUAUUUA		-61	78.0392	11.2871	39.5714	24.2446	86.7347	14.7059	36.4341	17	86.7347
n-006	24	8	+	intronic	10830008	10830153	CCCUCCGUUUCACAAUGUAAGUCACUCUAGCAUUUCCCACGUUCAUAUUGAUAUUAAUGAAUCUAGAUAGAUAUAAUCUAGAUUCAUUAAUAUCAAUAUGAACGUGGGAAAUGCUAGAAUGACUUACAUUUUGAAACGGAGGAAGU	GAAUGACUUACAUUUUGAAACGGA	117	140	17234	4523	26.2446	class-II	CCGUUUCACAAUGUAAGUCACUC		-106.1	49.0196	23.3663	120.571	73.1655	80.4082	12.1008	200	41.8889	200
n-009	22	6	-	intronic	27485084	27485189	UCUAUAAUUAGAGAAUGUUUACUGUAGCAUCACAUAGGCUAAUGCUCAGUUAUUAAUCGAUGAUUAGCCUAUGUGAUGCUACAGUAAACAUUAUCUAAUUAUAGAC	UAGAGAAUGUUUACUGUAGCAU	9	30	8717	3921	44.9811	class-I	no		-63.5	2.15686	39.0099	98.2143	76.4029	1.83673	13.9496	40.7752	67.1111	98.2143
n-016	23	11	-	intronic	10122253	10122364	AAAUUCAACUUCUAUAUCUCGCAACGAAAAAAACAAAUUUGACUCUGAAUAUACGUUAACUAGCUGCGGUUCAAUUUGUUUUUUUCGUUACGAGAUGUAGAAGUUGAAUUUG	UUACGAGAUGUAGAAGUUGAAUU	88	110	2156	1531	71.0111	class-I	no		-50.4	1.56863	30.495	151.286	67.9137	0.816327	32.437	38.5271	51.3333	151.286
n-019	22	3	-	intergenic	26254427	26254528	AAGUACAAAUUUAACUUCUACAUCUCGCAAUGGAAAAAACAAAUUUGAUUGUAGUUUAAUUUAUUUUUUUCGUUGCGAGAUGUAGAAAUUAAAUUUGAACUU	UUUUCGUUGCGAGAUGUAGAAA	67	88	703	224	31.8634	class-II	no		-46.4	10.5882	42.2772	69	26.9065	0.816327	0.588235	12.7132	21.4444	69
n-020	20	6	+	intronic	19639424	19639533	UCCCUUCGUUUCAUAUUAUAAGACGUUUUGACUUUUUUCUUUAAGUUGUAACUUAAAGAAAUUUGACUUAGAAAAAAGUCAAAACGGCUUAUAAUUUGAAACAGAGGGAG	AACGGCUUAUAAUUUGAAAC	83	102	2126	901	42.3801	class-I	UUCAUAUUAUAAGACGUUUU		-48.8	49.6078	8.21782	21	11.3669	23.6735	1.68067	40	13.2222	49.6078
n-024	20	6	-	intergenic	9231029	9231144	AAUAUGAGGGAUUUUGGUUGGAUAUGACACAUUCUAAGUAUAACGAAUCUGGAUAGAAAGCUUGUCCAGAUUCAUUGUAACAGUAUGUGUCACAUCCAACCAAAAUCUCUUAUAUU	GGAUUUUGGUUGGAUAUGAC	9	28	3654	418	11.4395	class-II	CACAUCCAACCAAAAUCUCU		-64.5	130.98	5.24752	22.3571	8.63309	118.163	9.2437	14.9612	10.5556	130.98
n-025	20	1	-	intronic	14590076	14590160	UGGAGGGAUGUGAUAUUUUCUAGUACUAUGAAUCUGGACAGAGUUUGUCCCGAUUCGUAGUACUAGGAUGUGUCACAUCCCUCCA	UACUAUGAAUCUGGACAGAG	24	43	3848	1330	34.5634	class-II	no		-60.7	125.49	31.9802	274.643	108.345	151.02	99.6639	122.403	129.889	274.643
n-026	20	5	+	intronic	4875489	4875596	AUAAAAAACGAAUCUAGAACCGGAUGUGAUAUUUUCUAGUACUAUGAAUCUGGACGUAUAUAUGUCUAGAUUAGUAGUACUAGGAUGUGUCGCAUCCGGUACUAGGUU	UAGUACUAUGAAUCUGGACG	37	56	3349	1375	41.057	class-I	UCUAGAUUAGUAGUACUAGG		-29.4	75.8824	32.9703	194.643	85.6835	86.5306	93.3613	71.0078	85.6667	194.643
n-028	20	1	-	intergenic	26353279	26353347	UAUGGAUUGAGAUCAAAUACAGUUACAACUAGGACUGCAAGUUAAUGACUGCAUUAGAUCUCAUCUAUU	UGGAUUGAGAUCAAAUACAG	3	22	482	414	85.8921	class-I	no		-20.4	0.196078	0.0990099	15.5714	8.05755	3.46939	7.22689	0.775194	0.444444	15.5714
n-032	21	10	+	intronic	13146600	13146744	CUCCCUCCGUCCCAUAAUAUAAGGGAUUUUAGGUGGAUGUGACACAUCCUGAUACAAUAAAUUUGGACAGACCGUAUGUCCAGAUUCAUUGUAUUAGGAUAUGUCACAUCCACCCAAAAUCCCUUAUAUUAUAGGACGGAGGGAG	CCUUAUAUUAUAGGACGGAGG	122	142	18818	2306	12.2542	class-II	UCCGUCCCAUAAUAUAAGGGAU		-106.1	70	25.4455	171.286	76.0432	135.102	13.2773	151.008	71.4444	171.286
n-039	21	3	+	intergenic	1142889	1143027	UGUAGUCAUAAGUUUUCGUGUCUAACUUUAAUCAUCCGUCUUAUUUAAAUUUUAUAAUCUCAUAACAAUAAAAAUACUAUUUAUAAAAAGUUUAAAUAAAACAGAUGAUUAAAGUUGGGCGUGAAAGCUCAUGAUUGCA	UGAUUAAAGUUGGGCGUGAAA	106	126	4824	58	1.20232	class-II	UCGUGUCUAACUUUAAUCAUC		-53	21.1765	0.39604	0.857143	0.791367	13.4694	1.09244	1.55039	1.22222	21.1765
n-042	22	8	-	intergenic	19510197	19510340	CUAAUAUAGCAAUCUAGUACUGGACGAGACACUUGAUAGUACAACGAGUUUAGACAUACUUCCUAUCCAGAGAGUUCAGACAUACUUCGAUUCGUUUCGUUGUACUAUAAAGUGUUCCAUCUAAUUUUAGAUUGCUAUAUUAUG	AAUAUAGCAAUCUAGUACUGGA	3	24	1111	444	39.964	class-II	no		-49.7	6.07843	4.05941	4.64286	5.32374	3.46939	11.7647	7.05426	2.77778	11.7647
n-046	22	1	+	intronic	37732904	37733028	GCAAGUUCAAAUUCAAUUUCUAUAUCUCGCAACGAAAAAAACAAAUUUAACUGUAAAUAUACGUUAACUAGUUGUAGUUUAAUUUGGUUUUCCGUUGCGAGAUGUAGAAGUUGAAUUUAAACUUG	CGAGAUGUAGAAGUUGAAUUUA	98	119	1495	1053	70.4348	class-I	no		-51.5	0.980392	32.9703	166.643	75.7554	1.02041	33.1092	41.0853	56.4444	166.643
n-047	22	10	-	intronic	7484156	7484246	UAAGACCGAAUGGGACGUAUCCUAGUACUACGAAUCUGGACAUGCCCCCUGUCUAGAUUCAUAGUACUAGGAUAUGUCCAAUCCGGUCCUA	CGUAUCCUAGUACUACGAAUCU	16	37	7305	3665	50.1711	class-I	AUUCAUAGUACUAGGAUAUGUC		-55.6	1.37255	3.06931	9.28571	4.96403	1.63265	13.9496	5.03876	6.33333	13.9496
n-050	22	3	-	intronic	25999861	25999964	UUUGCUCCGGUCGAGAAAAAGUAUCUCGAGGUACCGGACGAUUUGGUACCGUGAGGCACCGGUAUGGCGGUACCUCGAGAUACUUUUUGCUGGACCGGAGCAAA	GAGAUACUUUUUGCUGGACCGG	77	98	1776	1256	70.7207	class-I	no		-71.3	13.5294	5.14851	68.9286	27.6978	17.551	32.1008	7.75194	14.1111	68.9286
n-054	22	7	-	intronic	18353864	18353965	AAGUCGUUCUAGCAUUUCCCACAUUCCUAGUUGAUAUUAAUGAAUCUAGUCUAACUAGAUUCAUUAAUAUCAAUAUGAAUGUGGGAAAUGCUAGAACGACUU	UCGUUCUAGCAUUUCCCACAUU	4	25	1093	111	10.1555	class-II	UGUGGGAAAUGCUAGAACGACU		-70.9	15.8824	1.48515	7.42857	8.41727	24.898	2.94118	15.2713	27.3333	27.3333
n-055	22	3	-	intergenic	30126911	30127025	AUUUUGCGAGACGAAUCUAACGAGAUAUAUUAAUCCAUAAUUUGUUACAGUGAUACUACAGUAAUCAUCCGCUAAUUAUGGAUUAAUAUACAUCAUUAGAUUCGUCUCGCAAAAU	UGCGAGACGAAUCUAACGAGAU	5	26	3565	1314	36.8583	class-II	AUCAUUAGAUUCGUCUCGCAAAAU		-55.7	1.56863	15.1485	21.2143	12.0144	1.63265	12.2689	23.3333	10.3333	23.3333
n-057	22	8	+	intronic	10284443	10284496	CACUUAAGAGGACCGCACGGAAAAAUCAAUUUUUUCGUGCGAUCCUCUUAAAUG	UUAAGAGGACCGCACGGAAAAA	4	25	1447	1333	92.1216	class-I	UUUUCGUGCGAUCCUCUUAAA		-28.4	10.7843	12.2772	52	19.6403	10	8.7395	25.7364	2.66667	52
n-059	23	11	-	intergenic	10356438	10356578	CGUUUCAUAAAUGUAAGUUAUUCUAGCAUUUCUCAUAUUCAUAUUAAUGUUAAUGAAUCUAGAUAGAUAUAUAUGUCUAAAUUUAUUAACUUCAAUAUGAAUGUGUGAAAUGCUAGAACGACUUAUAAUAUGAAACGGAGG	AACGACUUAUAAUAUGAAACGGA	117	139	4641	2621	56.4749	class-I	no		-65.9	82.1569	28.5149	64.0714	35.6835	113.061	6.38655	89.3798	45.8889	113.061
n-060	23	3	-	intergenic	29503401	29503478	UCAUUUUAACAUUUUCCAUAUUUAUAUUGAUAUUAACAUCAAUAUAAAUAUGGAAAAUGUUAGAAUGACUUAUAUUGU	AAUAUGGAAAAUGUUAGAAUGAC	47	69	1874	956	51.0139	class-I	no		-38	47.0588	6.73267	31.9286	17.7698	38.9796	10.6723	33.4109	18.5556	47.0588
n-063	23	10	+	intronic	3470598	3470744	UACCUCCGUUUUAGGUUAUAAGACUUUCUAGCAUUACUCACAUUCAUAUAGAUGUUAAUGAAUCUAGGCACACAUAUAUGUCUAGAUUCAUUAACAUAUAUAUGAAUGUGGACAAUGCUAGAAAGUCUUAUAAUAUGAAACGGAGAA	AGACUUUCUAGCAUUACUCACAU	21	43	14929	724	4.84962	class-II	GUGGACAAUGCUAGAAAGUCUUA		-70.5	96.8627	0.594059	3	3.02158	79.1837	2.85714	4.57364	2.33333	96.8627
n-064	23	11	-	intergenic	14622403	14622581	AGAUUUGCUCCGGUCCAAUAAAAAGUAACUCGAGGUACCGGUACCUAAAGGUAACAAAUUGUUUUUGAUCGUUGGAUCUAUCAAUGUUAUCUGCCCAGCUAGAUCCAACGAUCGAAAACGAUUUGGUUCCACGAGAUACUGGUACCUCAAGAUACUUUUUGUUAGACCGGAGCAGAUCU	AGAUACUUUUUGUUAGACCGGAG	150	172	2659	359	13.5013	class-II	CCGGUCCAAUAAAAAGUAACUCG		-104.1	18.2353	4.55446	50.2143	19.6403	26.9388	8.82353	7.5969	14	50.2143
n-069	23	3	-	intergenic	5014464	5014548	UAUGAAGAAUUUUUGUUGGAUGUGACAUGUCCCUAAAUAAAGAAGCUGUCCAUAGGACACGUUACAUCCAACAAAAUCUAUUAUA	GAAUUUUUGUUGGAUGUGACAUG	7	29	448	231	51.5625	class-I	no		-30.2	35.6863	5.74257	10	4.17266	38.1633	2.26891	5.5814	5.88889	38.1633
n-074	23	3	-	intergenic	1022728	1022796	UCUCUCCGUCCCAAAAAAAACCCAAUCCAGAUUCAAAUACAGGAUUGGGUUAUUUUUGAGACGGAGGGA	GGAUUGGGUUAUUUUUGAGACGG	42	64	962	321	33.368	class-II	GUCCCAAAAAAAACCCAAUCCAG		-38.2	12.9412	0.594059	8	2.01439	11.4286	0	2.86822	2.88889	12.9412
n-096	23	6	-	intergenic	3417465	3417550	UGUAUACCAAGGCAGAGGGACGAAAACCACUGAUAUUAAGUGGUUUUUCAAUAUCAGUGGUUUUCGUCGCUCUGUCUUGGCACACA	UUUUCGUCGCUCUGUCUUGGCAC	61	83	179	102	56.9832	class-I	ACCAAGGCAGAGGGACGAAAACC		-51.5	3.72549	0	0.142857	0	12.2449	1.59664	0	0	12.2449
n-098	24	12	-	intergenic	19616565	19616666	CUACCUCCAUUCUAAAAUAUAACAACUUUUAGCUAUGAAUCUGGACACAUAGUAGUGUUCAGAUUCAUAGCCAAAAGUUAUUAUAUUUUGGGACGGAGGGAG	AAAGUUAUUAUAUUUUGGGACGGA	74	97	6817	1195	17.5297	class-II	no		-57.4	14.3137	6.33663	40.4286	18.3453	15.7143	2.94118	19.6124	4.55556	40.4286
n-099	24	1	-	intergenic	20881884	20881968	AUAUAAGAGAUUUUAGUAGGAUGUGACACGUCUGUCCAGAUUUGUUGUACUAGGAUGUAUUACAUCUCACCAAAAUCCCUUAUAU	AAGAGAUUUUAGUAGGAUGUGACA	5	28	1955	219	11.202	class-II	UUACAUCUCACCAAAAUCCCUUAU		-28.1	17.2549	4.25743	22.5714	9.35252	21.2245	7.14286	13.0233	5.88889	22.5714
n-100	24	1	-	intergenic	26055994	26056057	UUAGUCCAUCUCACAAAAGUAUAAGUCCCUAUGUAGGGACUUAUGUUUUUAUGAGAGGAACUAA	AGGGACUUAUGUUUUUAUGAGAGG	35	58	1481	1145	77.3126	class-I	AUCUCACAAAAGUAUAAGUCCCU		-30	27.8431	13.7624	44.4286	20.7194	18.7755	7.64706	33.5659	28.5556	44.4286
n-102	24	10	+	intergenic	14754435	14754577	AUCCGUUUUACAAUGUAAGACUUUUCUAGCAUAGCCCAUAUUCAUUUUGAUGUUAAUAAAUCUAGACAUAUAUAUGUAUUUAGAUUCAUUAACAUUUAUAUGUAUGUGGGUAAUGCUAGAAAGUCUUACACUGUGAAACGGAG	GAAAGUCUUACACUGUGAAACGGA	119	142	4506	1922	42.6542	class-I	no		-71.7	39.2157	27.6238	117.214	75.7554	48.1633	6.21849	148.295	67.6667	148.295
n-104	24	12	+	intronic	20679530	20679605	GGCCGUACUUUUUUCAUCUGGGUCCCUUGCCGCCCUCUAUUGGGGCCGCAAGGGACCCAGAUGAAAAAGUACGGCC	GGGACCCAGAUGAAAAAGUACGGC	52	75	703	359	51.0669	class-I	CGUACUUUUUUCAUCUGGGUCCCU		-64.6	4.70588	0.792079	9.57143	5.68345	4.08163	1.0084	9.6124	2.77778	9.6124
n-107	24	2	-	intronic	18686647	18686745	UAAAUACUACCUCCGUCCCCAAAUAUAACAACUUCUGGAUAAGGGUAUGUCCAGAUACAUGGCCAAAAGUUGCUAUAUUUUAGGACGGAGGUAGUAUCA	UAUAUUUUAGGACGGAGGUAGUAU	74	97	5061	2894	57.1824	class-I	ACUACCUCCGUCCCCAAAUAUAAC		-46.2	24.7059	8.91089	110.5	41.7266	45.5102	16.8908	139.535	62.5556	139.535
n-108	24	3	-	intronic	15576717	15576793	AGGAUGUGACAUAUUCUAGUACUACGAAUCUGGACAGAGGAUUGUCCAGAUUCAUAGUACUGGAUGUGUCACAUCAU	UGACAUAUUCUAGUACUACGAAUC	7	30	7175	1590	22.1603	class-II	UUCAUAGUACUGGAUGUGUCACA		-49.4	0.588235	1.28713	8.64286	3.95683	1.83673	7.64706	2.71318	3.77778	8.64286
n-113	22	5	-	intronic	7375436	7375545	AAGACUUUUUAGCAUUGCUCAUAUUCAUAUAGAUGUUAAUGAAUCUAGACACACGUAUAUGCUUAGAUUUAUUAACAUUUAUAUGAAUAUGGACAAUGCUAGAAAGACUU	AAUAUGGACAAUGCUAGAAAGA	86	107	3496	1368	39.1304	class-II	no		-55.6	95.2941	14.9505	48.8571	24.964	135.918	47.8151	47.7519	25.2222	135.918
n-118	20	1	+	intergenic	18083469	18083575	UCCCUCCGUUUCAUAUUAUAAGACUUUCUAGCAUAUAUGUCUAUAUUCAUUAACAUCUAUAUGAAUGUGGGUAAUGCUAGAAAGACUUAUAAUAUGAAACGGAGGAA	GACUUAUAAUAUGAAACGGA	84	103	4782	638	13.3417	class-II	CGUUUCAUAUUAUAAGACUU		-57.6	83.9216	22.7723	103.429	83.5971	140.408	11.9328	180.388	55.7778	180.388
n-120	24	3	+	intronic	25743152	25743273	AUUACUCCCUCCCUCCUAAAAUAUAGCAACCUAGAAUCGGAUAGAACGUAUUCGUAUUGCAUCCGAUUUAGAAUAUGUCUCAUCUGAUUGUAGGUUGCUAUAUUCUGAGACGGAGGGAGUAG	UAGGUUGCUAUAUUCUGAGACGGA	91	114	7399	3425	46.29	class-I	no		-63.5	88.8235	6.0396	73.9286	38.705	147.143	3.78151	56.8217	75.4444	147.143
n-121	22	5	+	intronic	21392440	21392549	AAGACUUUCUAGCAUUGCCCACAUUCAUAUAGAUGUUAAUAAAUCUAGGCACACGUAUAUGUCUCGAUUCAUUAACAUAUAUGUGAAUGUGGGCAAUGCUAGAAAGUCUU	UUCUAGCAUUGCCCACAUUCAU	7	28	4200	1546	36.8095	class-II	GAAUGUGGGCAAUGCUAGAAAG		-68.4	20.5882	1.78218	7.78571	7.19424	24.898	17.8151	16.2016	16.8889	24.898
n-123	22	2	-	intronic	16480349	16480460	UAAGUCAUUCUAGCAUUUUCCACAUUCAUAUUGAUGUUAAUGAAUCUAGACAUAUAUAUCUAUCUAGAUUUAUUAACAUCAAUAUGAAUGUAGAAAAUGCUAGAAUGACUUA	UUCUAGCAUUUUCCACAUUCAU	8	29	6119	1438	23.5006	class-II	no		-68.3	17.6471	1.28713	8.92857	9.35252	28.7755	5.12605	12.6357	22.1111	28.7755
n-128	23	6	+	intronic	28917742	28917869	AAGACUUUCUAGCAUUGCCCACAUUCAUAUAGAUGUUAAUGAAUCUGGACAUAACAUCUGUAUGAAUGUGGGAUAUAUGUCUAGAUUCAUUAAUAUCUAUAUGAAUGUGGGCAAUGCUAGAAAGUCUU	AUGAAUGUGGGCAAUGCUAGAAA	101	123	6433	1591	24.7319	class-II	UCUAGCAUUGCCCACAUUCAUAU		-88.5	509.804	29.703	73.2857	46.6187	558.163	52.521	147.054	64	558.163
n-129	21	2	+	intronic	20719552	20719665	UUAAAUUCAUCUUCUAUAUCUCGCAACGAAAAAAACAAAUUUGACUGCGAAUGUAGGUUAACUAGCUGUAGUUUAAUUUAUUUUUUCGUUGCGAGAUGUAGAAGUUGAAUUUGA	UUGCGAGAUGUAGAAGUUGAA	89	109	1765	993	56.2606	class-I	no		-52.8	1.37255	36.2376	174.929	78.705	0.408163	39.3277	51.1628	61.7778	174.929
n-130	22	9	+	intergenic	14880014	14880124	AAAUUUAACUUCUACAUCUUGUAACGAAGAAAACAAAUUAAACCGGAGCUACUUAACGUAUAUUCAGAGUCAAAUUUAUUUUUUUUUUCGUUGCGAGAUGUAGAAGAAUUU	UUUCGUUGCGAGAUGUAGAAGA	86	107	554	426	76.8953	class-I	no		-35.6	10.3922	43.6634	70.5714	28.777	0.816327	0.92437	14.4186	23.6667	70.5714
n-131	22	4	+	intronic	18528827	18528948	UAUUCCCUCAGUCCCAAAAUAUAAUAACUUAGGAUCAGAUGGGACGUUUCCUAGUACUACAAAUCUGGACAGGAAACGUCCCAUCCGAUCCUAGGUUGUUAUAUUUUAGGACGGAGGGAGUA	GUUGUUAUAUUUUAGGACGGAG	95	116	8570	1383	16.1377	class-II	no		-79.5	110.98	18.4158	106.643	49.4964	120.408	8.7395	93.0233	48.5556	120.408
n-134	21	11	-	intergenic	15804805	15804928	AUUUCCCAUGUGGGCCUUUUAAGAGGUGGAAAAAAAUCUAUUUUCCCAUGCGGGCUUUCAAGAGGACCGCAUGGGAAAAUUGAUUUUUUCCAUAUGCACAUCUUAAUGAGCCGCAUGCGGAAAU	AAGAGGACCGCAUGGGAAAAU	60	80	111	64	57.6577	class-I	no		-55.7	16.6667	6.63366	58	20.5755	13.8776	12.521	38.2946	14	58
n-135	23	8	+	intergenic	7089027	7089089	GGUUCUUUAAGAGGACCGCAUGAGAAAAUAGGCUCAUUUUUUCAUGUGGCCCCUUAAGAGGCC	UAAGAGGACCGCAUGAGAAAAUA	8	30	1816	1586	87.3348	class-I	no		-29.9	13.1373	5.24752	51.5714	18.2014	9.79592	10	34.3411	13.6667	51.5714
n-137	25	7	-	intergenic	23523261	23523366	ACUACUUACUCCGUUUCACGAUGUAAGACUUUCUAGCAUUGUCCAUAUUCCUUUAUGUAUGUGGACAAUACUAGAAAGUCUUAUAUUGUGAAACGGAGAUAGUACU	AGAAAGUCUUAUAUUGUGAAACGGA	73	97	6733	2463	36.581	class-II	CGUUUCACGAUGUAAGACUUUCUAG		-62.1	55.2941	35.8416	140	99.8561	70.6122	7.81513	186.202	83	186.202
n-139	22	5	-	intronic	24060615	24060722	AAUUCAACUUCUAAAUCUUGCAACAAAAAAACAAAUUUGACUCUGAAUAUACGUUAACUAGUUGUGGUUUAAUUUGUUUUUUUCGUUACGAGAUGUAGAAGUUGAAUU	UACGAGAUGUAGAAGUUGAAUU	87	108	1738	1228	70.6559	class-I	no		-36.3	1.76471	33.9604	168.071	76.0432	1.02041	34.1176	42.8682	56.3333	168.071
n-140	22	2	-	intronic	29133684	29133788	UCAACUUCUACAUCUCGCAACGAAAAAAAAACAAAUUUGACUCUGGAUAUACGUUAACUAGCUACGGUUCAAUUUGUUUUUUUCGUUACGAGAUGUAGAAGUUGA	UUUUUCGUUACGAGAUGUAGAA	79	100	869	418	48.1013	class-I	no		-46.3	13.1373	45.3465	73.2857	28.1295	0.816327	1.17647	11.1628	21.5556	73.2857
n-146	22	3	-	intergenic	14202506	14202621	AAAUAUAAGAGAUUUUAGUUGGACGUGACACAUCUUAGUAUAAUGAAUCUGGAUAUAAUCAUGUCCAAAUACAUUGUACUAAGAUGUAUCACAUCAAACCAAAAUCUCUUAUAUUU	AAGAGAUUUUAGUUGGACGUGA	7	28	1387	668	48.1615	class-I	ACAUCAAACCAAAAUCUCUUAU		-55.5	17.6471	5.24752	26.0714	11.0072	24.2857	5.96639	10.6202	6.77778	26.0714
n-148	24	8	-	intergenic	25760536	25760621	CUCCCUCUGUCCCAAAAAAUAGCAACCUUAUACUGGAUGAUGUGUCCUAUCCAGUAUAAGGCUGCUAUAUUUUGGGACGGAGGGUG	AAGGCUGCUAUAUUUUGGGACGGA	58	81	1189	273	22.9605	class-II	no		-57.6	29.4118	0.29703	2.92857	2.01439	10.6122	0.756303	3.56589	2.77778	29.4118
n-149	20	11	-	intergenic	8380238	8380337	GAAUCUAGAACCGGAUAUGACAUAUUCUAGUACGAUGAAUCUGGACAUAUGUAUGUCCAGAUUCGUAAUACUAGAAUAUGUCUUAUUCGGUACUAGAUUG	UAGAACCGGAUAUGACAUAU	6	25	4770	170	3.56394	class-II	no		-62.3	22.7451	0.891089	4.5	2.66187	24.4898	6.63866	23.4109	5.22222	24.4898
n-153	23	2	-	intronic	14021338	14021409	CUACACAACCAUGUAAAAUAUCUUGUCCAAACUUGACUUCGUUUGGACAAGAUUUUUUACAUGGUUGUGUAG	GGACAAGAUUUUUUACAUGGUUG	45	67	407	376	92.3833	class-I	no		-46.8	29.4118	2.07921	1.71429	2.30216	13.4694	0.504202	3.95349	4	29.4118
n-156	24	4	-	intergenic	19551010	19551122	UCCGUCCCACUAAUAUAAGGGAUUUUAGAUAGAUGUGACACUGUCUAUUAUCUUAUUAUCUUAGUACUAGAAUGUGUCACAUCCCUCUAAAAUCUCUUUUAUUAUAUGAUAGA	AAUAUAAGGGAUUUUAGAUAGAUG	12	35	2033	434	21.3478	class-II	no		-38.8	26.8627	1.9802	8.78571	2.58993	27.7551	0.756303	11.6279	5.77778	27.7551
n-160	24	10	-	intergenic	15654121	15654198	CUAAAUUUAGUCCCUCUCACAAAAGUAUAAGUCCCUAUAGUAGGGACUUAUGUUUUUAUGAGAGGGACUAAAGUUUAG	GGACUUAUGUUUUUAUGAGAGGGA	44	67	2823	719	25.4694	class-II	CCUCUCACAAAAGUAUAAGUCCCU		-45	29.6078	14.4554	44.2857	21.5827	19.5918	15.9664	29.845	26.2222	44.2857
n-168	23	1	+	intergenic	4566270	4566359	UCUGUUCGAAAAUAUAGCAAUUAUUGACUACGAAUCUAGACAUACUCUUGUUUAAAUUCGUAGCUAAAAGUUAUUAUAUUUUGAGACGGG	AAAGUUAUUAUAUUUUGAGACGG	67	89	1153	659	57.1552	class-I	no		-28.5	2.15686	7.42574	36.2857	23.741	3.67347	1.68067	9.22481	5.44444	36.2857
n-169	22	4	+	intronic	26930435	26930497	UAGUCCCUCUCACAAAAGUAUAAGUCCCUAUGGUAGGGACUUAUACUUUUGUGAGAGGGACUA	GGACUUAUACUUUUGUGAGAGG	37	58	2059	889	43.1763	class-I	UCUCACAAAAGUAUAAGUCCCU		-51.6	57.6471	20.8911	122	49.8561	63.0612	35.4622	63.7984	61.4444	122
n-170	24	2	-	intergenic	30984453	30984536	CUAGAUAUUGCCAUUCUUUUCAUACUUAUAGCUGCAUCAGUUGAGUUUGAUCUUAUAAGUCGUGAUUAGAAUCUCAAUCUCUAG	UAUAAGUCGUGAUUAGAAUCUCAA	54	77	3925	1750	44.586	class-I	no		-23.9	0	75.2475	8.78571	116.475	0.816327	2.01681	0.930233	4	116.475
n-173	25	2	-	intergenic	10257660	10257743	AUUUCCCAUGUUUAUAUGGAUGUUAGUGAAUCUAGGCAUAUAUGUAUGUCUAGAUUCACUAACAUCCAUAUGAAUAUGGGAAAC	UAUGGAUGUUAGUGAAUCUAGGCAU	15	39	472	218	46.1864	class-I	no		-60.8	2.7451	0.990099	12.5714	4.02878	4.69388	1.34454	2.71318	6.22222	12.5714
n-174	21	12	-	intergenic	22686104	22686194	GCUGUCUGUCCUUGCCUCCUCGGCCCUCGCUGCCGAUGAAGAACAAGAAGUUAUCCGGCGGCGAGGGCCGAGGAGGUGAGGACGGACGUCC	GCCGAGGAGGUGAGGACGGAC	67	87	543	475	87.477	class-I	CUGUCCUUGCCUCCUCGGCCC		-73.6	2.54902	1.38614	8.14286	7.26619	1.63265	0.336134	15.3488	4.88889	15.3488
n-178	24	4	+	intergenic	16342504	16342575	GAUGUGAAAUUACCUAUUUUUAUGAAUUUAGACAGUCUUAUCCAGAUUCGUAGUACUAGGUAAUAUCACGUU	GAUUCGUAGUACUAGGUAAUAUCA	45	68	1713	585	34.1506	class-II	no		-24.9	4.90196	2.47525	17.5714	10.7914	7.14286	18.8235	37.2868	10.6667	37.2868
n-180	24	2	-	intergenic	4393137	4393222	UGCAGUACUACACUUGCAGUAGCAGUAGUUGACGGGUGGUCCCAAUCUCAUAUGUCAAUGGCAGCUACUGUAGGUGUAGUAAUGCA	ACUUGCAGUAGCAGUAGUUGACGG	12	35	787	454	57.6874	class-I	GUCAAUGGCAGCUACUGUAGGUG		-45.3	0	0.792079	14.0714	7.1223	0	0.420168	11.4729	2.66667	14.0714
n-184	23	12	+	intronic	682167	682305	CCUCUGUCACAAAAUAUAGCAACUUUUGAAUGGAUGGGACACAUCAUAGUACUACAAAUCUGGACAAGGGGUCUGUCCAGAUUCGUAGUACUAGGAUGUGUCCCAUCCGUUCAAAAGUUGCUAUAUUUUAGGACAGAGG	CAGAUUCGUAGUACUAGGAUGUG	78	100	6268	3734	59.5724	class-I	CAUCAUAGUACUACAAAUCUGGA		-102.5	90.9804	20.5941	191.214	94.964	183.469	121.849	138.527	92.6667	191.214
n-188	23	1	+	intergenic	10389586	10389666	ACCCCAUAAAUCUAUUAGUAGCGUUCGUUAAUACUUCCAUUAAAUGGUUUUCUUUUGAAUGUUGCACGUAGAUUUAUUAAG	UUGAAUGUUGCACGUAGAUUUAU	55	77	377	135	35.809	class-II	AAAUCUAUUAGUAGCGUUCGUUA		-26.7	0	0	1.21429	1.07914	21.4286	0.92437	0	0	21.4286
n-192	24	4	+	intronic	4831341	4831409	GUAACAUUACCUAGUACUACGAAUCUAGACACGACCGCUGUCCAGAUUCGUAGUACUAGGUAAUGUUAC	CCAGAUUCGUAGUACUAGGUAAUG	42	65	3114	1424	45.729	class-I	UUACCUAGUACUACGAAUCUAGAC		-45.5	8.62745	3.06931	19	11.7986	10.6122	34.5378	45.969	15	45.969
n-195	23	11	-	intronic	17082952	17083059	AGUCAUUCUAGCAUUUCCCACAUUCAUAUUGAUAUUAAUGAAUCUAGACAUAUAUAUCUAUCUAGAUUCAUUAACAUCAAUAUGAAUGUGGAAAAUGCUAGAAUGACU	AUGAAUGUGGAAAAUGCUAGAAU	82	104	6202	1740	28.0555	class-II	UCUAGCAUUUCCCACAUUCAUAU		-64.4	449.216	29.604	97.2857	55.6115	363.673	36.0504	131.86	61.4444	449.216
n-198	25	2	-	intergenic	17966242	17966323	UACCGGAUGUGACACAUCCUAGUACUGCAAAUCUAAAGCGUCUCACCCAGAUUUGUAGUACUAAGAUGUAUCAUAUCUUGUA	GAUUUGUAGUACUAAGAUGUAUCAU	50	74	926	548	59.1793	class-I	no		-36.4	2.54902	1.88119	15.7143	8.34532	5.10204	3.52941	5.42636	5.55556	15.7143
n-199	24	1	-	intergenic	21121561	21121635	UCUUAGUACUAUGAAUUUGGGCAGGAGCUUACUAUGAAUUUGGGCAGGAGCUUGUCUAGAUUCAUAGUACUAGGA	AGUACUAUGAAUUUGGGCAGGAGC	5	28	405	164	40.4938	class-I	GCUUGUCUAGAUUCAUAGUACUAG		-39.9	1.76471	0.693069	6.57143	3.74101	2.04082	0.336134	3.79845	2.22222	6.57143
n-200	22	3	+	intronic	28493057	28493166	UAAGACAUUCUAGCAUUUCCCACAUUCAUAUUGAUGUUAAUGAAUCUAGAUAGAUAUAUAUCUAGAUUCAUUAACAUCAAUAUGAAUGUGGGAAAUGCUAGAAUGACUUA	AUGAAUGUGGGAAAUGCUAGAA	82	103	6838	1947	28.4732	class-II	CUAGCAUUUCCCACAUUCAUAU		-78.7	544.51	30.396	96.4286	56.259	489.592	42.2689	148.915	70.7778	544.51
n-213	23	3	-	intergenic	1018932	1018998	UUUAGCCCCUCUCGCAAAAACAUAAGUCCCUAUCAUAGGGACUUAUACUUUUGUAAGAGGGACUAAA	GGGACUUAUACUUUUGUAAGAGG	38	60	707	399	56.4356	class-I	no		-28.1	25.6863	11.5842	60.7857	27.1223	29.7959	18.9076	27.5194	38.4444	60.7857
n-220	24	6	+	intronic	24291200	24291275	CUGAAAAAAACUAAUUUUUAGAGAUGAAUCUGGACAAGCAUUUGUUUAGAUUCAUCUUUACAAGUUAUUUUUUUAG	AUUUUUAGAGAUGAAUCUGGACAA	14	37	326	176	53.9877	class-I	no		-29.3	2.54902	2.17822	8.42857	4.53237	3.26531	2.26891	1.55039	2.88889	8.42857
n-225	23	7	-	intergenic	24495750	24495804	CCCUCUCACAAAACCAUAAGUCCUUAGGAGAGGGACUUAUACUUUUGUGAGAGAG	GGGACUUAUACUUUUGUGAGAGA	32	54	770	462	60	class-I	no		-28.1	56.2745	20.198	117.571	47.482	60.2041	24.958	62.5581	60.3333	117.571
