# Supplementary material for: Identification of novel miRNAs from drought tolerant rice variety Nagina 22
Source: Sci Rep. 2016 Aug 8;6:30786. doi: 10.1038/srep30786 (PMC4976344; doi:10.1038/srep30786)
Supplement: Supplementary Table S2 [file srep30786-s3.xlsx]

## Sheet: Table S2
Table S2. List of novel miRNAs showing similarity to miRNAs from published literature.
Sl. No.	Novel miRNA ID	Class	Literature miRNA candidate ID	Similarity at mature level (in bp)	Reference#	Similarity at precursor level (in bp)	Percent of precursor sequence coverage (%)	Precursor length of our novel molecules
1	n-020	class-I	new-miR030, miR2175-0.2/-0.3	20/20	Tong et al., 20135 and Peng et al., 20122	110/110 (100%), both are at chr 6 and intron of LOC_06g36160	100	110
2	n-032	class-II	miR818c	17/21	Tong et al., 20135	n-032 is at chr 10 while miR818c is at LOC_Os02g58790	N/A	145
3	n-042	class-II	oru-miRX-553	21/22	Wang et al., 20127	22/22	15.28	144
4	n-050	class-I	oru-miRX-5a-3p	22/23	Wang et al., 20127	102/104	98	104
5	n-055	class-II	oru-miRX-85-3p	20/20	Wang et al., 20127	104/115	90	115
6	n-060	class-I	new-miR041	20/23	Peng et al., 20122	n-060 is at chr 3 while new-miR041 is at chr 8 (no pre sequence given)	N/A	78
7	n-064	class-II	oru-miRX-5b/g-3p	22/23	Wang et al., 20127	31/33	17.32	179
8	n-069	class-I	oru-miRX-176	18/23	Wang et al., 20127	18/19	21.18	85
9	n-098	class-II	oru-miRX-19a/b/c/d-3p	22/24	Wang et al., 20127	37/38	36.27	102
10	n-102	class-I	oru-miRX-141-3p	20/24	Wang et al., 20127	33/38	23.08	143
			miR-59	19/24	Campo et al., 201316	72/85	50.35	143
11	n-107	class-I	oru-miRX-153-3p	17/24	Wang et al., 20127	25/26	25.25	99
12	n-120	class-I	oru-miRX-183-3p	20/24	Wang et al., 20127	29/31	23.77	122
13	n-128	class-II	Can_miR-07	21/23	Lan et al., 201215	39/41	30.47	128
			miR-32	18/23	Campo et al., 201316	44/46	34.38	128
14	n-131	class-II	oru-miRX-203-3p	18/22	Wang et al., 20127	22/23	18.03	122
15	n-149	class-II	oru-miRX-23	20/20	Wang et al., 20127	25/25	25	100
16	n-169	class-I	oru-miRX-47-3p	20/22	Wang et al., 20127	58/63	92	63
17	n-184	class-I	new-miR054	19/23	Peng et al., 20122	n-184 is at chr 7 while new-miR054 is at chr 11	N/A	139
			miR-94	21/23	Campo et al., 201316	46/52	33.09	139
18	n-213	class-I	oru-miRX-200-3p	22/23	Wang et al., 20127	61/67	91	67
NOTE:
# The list of published literatures against which novel miRNAs were looked for sequence simlarity are given below.
1. Barrera-Figueroa, B. E. et al. High throughput sequencing reveals novel and abiotic stress-regulated microRNAs in the inflorescences of rice. BMC Plant Biol. 12, 1–11 (2012).
2. Peng, T. et al. Characterization and expression patterns of microRNAs involved in rice grain filling. PLoS ONE 8, e54148 (2013).
3. Yi, R. et al. Identification and expression analysis of microRNAs at the grain filling stage in rice (Oryza sativa L.) via Deep Sequencing. PLoS ONE 8, e57863 (2013).
4. Jeong, D. H. et al. Massive analysis of rice small RNAs : mechanistic implications of regulated MicroRNAs and variants for differential target RNA cleavage. Plant Cell 23, 4185–4207 (2011).
5. Tong, Y. A. et al. Genome-wide analysis reveals diversity of rice intronic miRNAs in sequence structure, biogenesis and function. PLoS ONE 8, e63938 (2013).
6. Peng, H. et al. MicroRNA profiles and their control of male gametophyte development in rice. Plant Mol. Biol. 80, 85–102 (2012).
7. Wang, Y. et al. Genomic dissection of small RNAs in wild rice (Oryza rufipogon): lessons for rice domestication. New Phytol. 196, 914–925 (2012).
8. Peng, T. et al. Differential expression of the microRNAs in superior and inferior spikelets in rice (Oryza sativa). J. Exp. Bot. 62, 4943–4954 (2011).
9. Wei, L. Q., Yan, L. F. & Wang, T. Deep sequencing on genome-wide scale reveals the unique composition and expression patterns of microRNAs in developing pollen of Oryza sativa. Genome Biol. 12, R53 (2011).
10. Jian, X. et al. Identification of novel stress-regulated microRNAs from Oryza sativa L. Genomics 95, 47–55 (2010).
11. Chen, C. J. et al. Genome-wide discovery and analysis of microRNAs and other small RNAs from rice embryogenic callus. RNA Biol. 8, 538–547 (2011).
12. Li, T., Li, H., Zhang, Y. X. & Liu, J. Y. Identification and analysis of seven H2O2 -responsive miRNAs and 32 new miRNAs in the seedlings of rice (Oryza sativa L. ssp. indica). Nucleic Acids Res. 39, 2821–2833 (2011).
13. Meng, Y. & Shao, C. Large-scale identification of Mirtrons in Arabidopsis and rice. PLoS ONE 7, e31163 (2012).
14. Joshi, P. K. et al. Identification of mirtrons in rice using MirtronPred: a tool for predicting plant mirtrons. Genomics 99, 370–375 (2012).
15. Lan, Y. et al. Identification of novel MiRNAs and MiRNA expression profiling during grain development in indica rice. BMC Genomics 13, 1–10 (2012).
16. Campo, S. et al. Identification of a novel microRNA (miRNA) from rice that targets an alternatively spliced transcript of the Nramp6 (Natural resistance-associated macrophage protein 6) gene involved in pathogen resistance. New Phytol. 199, 212–227 (2013).
17. Liu, Q. Novel miRNAs in the control of arsenite levels in rice. Funct. Integr. Genomics 12, 649–658 (2012).
