# Supplementary material for: Identification of novel miRNAs from drought tolerant rice variety Nagina 22
Source: Sci Rep. 2016 Aug 8;6:30786. doi: 10.1038/srep30786 (PMC4976344; doi:10.1038/srep30786)
Supplement: Supplementary Table S3 [file srep30786-s4.xlsx]

## Sheet: Table S3
Table S3. Distribution of number of novel and known miRNAs in found in publicly available small RNA libraries of AGO1, and AGO4 pulldown sRNA libraies in 3-week-old Nipponbare rice.
Number of miRNAs found in each AGO pulldown libraries
Pulldown libraries	No. of novel miRNAs	No. of known miRNAs
AGO1a	33	168
AGO1b	9	117
AGO1c	23	152
AGO4a	65	265
AGO4b	67	373
AGO16	67	306
Number of miRNAs found in AGO1s pulldown libraries
5' starting base	20 bp	21 bp	22 bp	23 bp	24 bp	Total
A	0	0	3	4	2	9
C	0	1	2	1	1	5
G	2	0	2	1	1	6
U	3	1	9	1	1	15
Total	5	2	16	7	5	35
Number of miRNAs found in AGO4s pulldown libraries
5' starting base	20 bp	21 bp	22 bp	23 bp	24 bp	25 bp	Total
A	1	1	4	8	8	1	23
C	2	1	2	1	1	0	7
G	0	0	3	5	5	1	14
U	4	2	10	2	4	1	23
Total	7	4	19	16	18	3	67
