# Supplementary material for: Identification of novel miRNAs from drought tolerant rice variety Nagina 22
Source: Sci Rep. 2016 Aug 8;6:30786. doi: 10.1038/srep30786 (PMC4976344; doi:10.1038/srep30786)
Supplement: Supplementary Table S4 [file srep30786-s5.xlsx]

## Sheet: Table S4
Table S4. Number of identical genomic hits for novel and known miRNAs.
Novel miRNA	No. of genome hits			Known miRNA id in miRBase database	No. of genome hits
n-069	1			osa-miR818a MIMAT0004063 Oryza sativa miR818a	472
n-074	1			osa-miR818b MIMAT0004064 Oryza sativa miR818b	472
n-096	1			osa-miR818c MIMAT0004065 Oryza sativa miR818c	472
n-174	1			osa-miR818d MIMAT0004066 Oryza sativa miR818d	472
n-199	1			osa-miR818e MIMAT0004067 Oryza sativa miR818e	472
n-225	1			osa-miR815a MIMAT0004058 Oryza sativa miR815a	87
n-099	1			osa-miR815b MIMAT0004059 Oryza sativa miR815b	87
n-188	1			osa-miR815c MIMAT0004060 Oryza sativa miR815c	87
n-198	1			osa-miR2120 MIMAT0011179 Oryza sativa miR2120	59
n-173	1			osa-miR2121a MIMAT0011180 Oryza sativa miR2121a	44
n-180	1			osa-miR2121b MIMAT0011181 Oryza sativa miR2121b	44
n-153	1			osa-miR5074 MIMAT0020559 Oryza sativa miR5074	41
n-146	1			osa-miR812a MIMAT0004049 Oryza sativa miR812a	29
n-156	1			osa-miR812b MIMAT0004050 Oryza sativa miR812b	29
n-220	1			osa-miR812c MIMAT0004051 Oryza sativa miR812c	29
n-020	1			osa-miR812d MIMAT0004052 Oryza sativa miR812d	29
n-039	1			osa-miR812e MIMAT0004053 Oryza sativa miR812e	29
n-148	1			osa-miR1436 MIMAT0005987 Oryza sativa miR1436	25
n-019	1			osa-miR5148a MIMAT0021094 Oryza sativa miR5148a	20
n-100	1			osa-miR5148b MIMAT0021095 Oryza sativa miR5148b	20
n-064	1			osa-miR5148c MIMAT0021096 Oryza sativa miR5148c	20
n-028	1			osa-miR1319b MIMAT0023298 Oryza sativa miR1319b	18
n-130	2			osa-miR5498 MIMAT0022131 Oryza sativa miR5498	18
n-113	2			osa-miR5540 MIMAT0022176 Oryza sativa miR5540	17
n-160	2			osa-miR812v MIMAT0023278 Oryza sativa miR812v	16
n-054	2			osa-miR395b MIMAT0000959 Oryza sativa miR395b	16
n-050	3			osa-miR395d MIMAT0000960 Oryza sativa miR395d	16
n-135	3			osa-miR395e MIMAT0000961 Oryza sativa miR395e	16
n-149	3			osa-miR395g MIMAT0000962 Oryza sativa miR395g	16
n-178	3			osa-miR395h MIMAT0000963 Oryza sativa miR395h	16
n-213	4			osa-miR395i MIMAT0000964 Oryza sativa miR395i	16
n-025	4			osa-miR395j MIMAT0000965 Oryza sativa miR395j	16
n-140	4			osa-miR395k MIMAT0000966 Oryza sativa miR395k	16
n-134	4			osa-miR395l MIMAT0000967 Oryza sativa miR395l	16
n-001	5			osa-miR395m MIMAT0003870 Oryza sativa miR395m	16
n-026	5			osa-miR395n MIMAT0003871 Oryza sativa miR395n	16
n-102	5			osa-miR395p MIMAT0003873 Oryza sativa miR395p	16
n-006	5			osa-miR395q MIMAT0003874 Oryza sativa miR395q	16
n-046	6			osa-miR395r MIMAT0003878 Oryza sativa miR395r	16
n-120	6			osa-miR395s MIMAT0000968 Oryza sativa miR395s	16
n-192	6			osa-miR395y MIMAT0014125 Oryza sativa miR395y	16
n-042	7			osa-miR5812 MIMAT0023284 Oryza sativa miR5812	15
n-107	8			osa-miR812n-3p MIMAT0019680 Oryza sativa miR812n-3p	15
n-168	9			osa-miR812t MIMAT0023272 Oryza sativa miR812t	15
n-024	9			osa-miR812u MIMAT0023273 Oryza sativa miR812u	15
n-055	11			osa-miR5539a MIMAT0022175 Oryza sativa miR5539a	15
n-047	11			osa-miR5539b MIMAT0031377 Oryza sativa miR5539b	15
n-169	12			osa-miR812s MIMAT0023267 Oryza sativa miR812s	14
n-108	12			osa-miR2873c MIMAT0023311 Oryza sativa miR2873c	14
n-063	16			osa-miR5817 MIMAT0023290 Oryza sativa miR5817	13
n-060	17			osa-miR439a MIMAT0001589 Oryza sativa miR439a	13
n-057	23			osa-miR439b MIMAT0001590 Oryza sativa miR439b	13
n-016	24			osa-miR439c MIMAT0001591 Oryza sativa miR439c	13
n-098	24			osa-miR439d MIMAT0001592 Oryza sativa miR439d	13
n-139	26			osa-miR439e MIMAT0001593 Oryza sativa miR439e	13
n-184	29			osa-miR439f MIMAT0001594 Oryza sativa miR439f	13
n-002	29			osa-miR439g MIMAT0001595 Oryza sativa miR439g	13
n-137	39			osa-miR439h MIMAT0001596 Oryza sativa miR439h	13
n-131	40			osa-miR439i MIMAT0001598 Oryza sativa miR439i	13
n-129	40			osa-miR5503 MIMAT0022136 Oryza sativa miR5503	13
n-104	51			osa-miR5532 MIMAT0022167 Oryza sativa miR5532	12
n-170	54			osa-miR5819 MIMAT0023292 Oryza sativa miR5819	12
n-032	76			osa-miR5801 MIMAT0023270 Oryza sativa miR5801	11
n-059	96			osa-miR5076 MIMAT0020564 Oryza sativa miR5076	11
n-118	177			osa-miR5538 MIMAT0022174 Oryza sativa miR5538	11
n-195	194			osa-miR156a MIMAT0000618 Oryza sativa miR156a	10
n-123	231			osa-miR156b-5p MIMAT0000619 Oryza sativa miR156b-5p	10
n-128	378			osa-miR156c-5p MIMAT0000620 Oryza sativa miR156c-5p	10
n-121	397			osa-miR156d MIMAT0000621 Oryza sativa miR156d	10
n-009	418			osa-miR156e MIMAT0000622 Oryza sativa miR156e	10
n-200	563			osa-miR156f-5p MIMAT0000623 Oryza sativa miR156f-5p	10
				osa-miR156g-5p MIMAT0000624 Oryza sativa miR156g-5p	10
				osa-miR156h-5p MIMAT0031156 Oryza sativa miR156h-5p	10
				osa-miR156i MIMAT0000626 Oryza sativa miR156i	10
				osa-miR156j-5p MIMAT0000627 Oryza sativa miR156j-5p	10
				osa-miR5802 MIMAT0023271 Oryza sativa miR5802	9
				osa-miR5795 MIMAT0023263 Oryza sativa miR5795	9
				osa-miR5523 MIMAT0022157 Oryza sativa miR5523	8
				osa-miR156k MIMAT0001020 Oryza sativa miR156k	8
				osa-miR5816 MIMAT0023288 Oryza sativa miR5816	8
				osa-miR817 MIMAT0004062 Oryza sativa miR817	8
				osa-miR531a MIMAT0002887 Oryza sativa miR531a	7
				osa-miR531c MIMAT0031379 Oryza sativa miR531c	7
				osa-miR5502 MIMAT0022135 Oryza sativa miR5502	7
				osa-miR5536 MIMAT0022172 Oryza sativa miR5536	7
				osa-miR1882a MIMAT0007839 Oryza sativa miR1882a	7
				osa-miR1882b MIMAT0007840 Oryza sativa miR1882b	7
				osa-miR1882c MIMAT0007841 Oryza sativa miR1882c	7
				osa-miR1882d MIMAT0007842 Oryza sativa miR1882d	7
				osa-miR1882e-5p MIMAT0007843 Oryza sativa miR1882e-5p	7
				osa-miR1882f MIMAT0007844 Oryza sativa miR1882f	7
				osa-miR1882g MIMAT0007845 Oryza sativa miR1882g	7
				osa-miR1882h MIMAT0007846 Oryza sativa miR1882h	7
				osa-miR396d MIMAT0013835 Oryza sativa miR396d	7
				osa-miR396g MIMAT0013833 Oryza sativa miR396g	7
				osa-miR396h MIMAT0013834 Oryza sativa miR396h	7
				osa-miR531b MIMAT0007763 Oryza sativa miR531b	7
				osa-miR6249a MIMAT0024871 Oryza sativa miR6249a	7
				osa-miR6249b MIMAT0031378 Oryza sativa miR6249b	7
				osa-miR812o-5p MIMAT0019681 Oryza sativa miR812o-5p	7
				osa-miR5537 MIMAT0022173 Oryza sativa miR5537	6
				osa-miR166a-3p MIMAT0000635 Oryza sativa miR166a-3p	6
				osa-miR166b-3p MIMAT0000636 Oryza sativa miR166b-3p	6
				osa-miR166c-3p MIMAT0000637 Oryza sativa miR166c-3p	6
				osa-miR166d-3p MIMAT0000638 Oryza sativa miR166d-3p	6
				osa-miR166f MIMAT0000640 Oryza sativa miR166f	6
				osa-miR166j-3p MIMAT0001088 Oryza sativa miR166j-3p	6
				osa-miR167d-5p MIMAT0001039 Oryza sativa miR167d-5p	6
				osa-miR167e-5p MIMAT0001040 Oryza sativa miR167e-5p	6
				osa-miR167f MIMAT0001041 Oryza sativa miR167f	6
				osa-miR167g MIMAT0001042 Oryza sativa miR167g	6
				osa-miR167h-5p MIMAT0001043 Oryza sativa miR167h-5p	6
				osa-miR167i-5p MIMAT0001044 Oryza sativa miR167i-5p	6
				osa-miR167j MIMAT0001086 Oryza sativa miR167j	6
				osa-miR169h MIMAT0001053 Oryza sativa miR169h	6
				osa-miR169i-5p.1 MIMAT0001054 Oryza sativa miR169i-5p.1	6
				osa-miR169j MIMAT0001055 Oryza sativa miR169j	6
				osa-miR169k MIMAT0001056 Oryza sativa miR169k	6
				osa-miR169l MIMAT0001057 Oryza sativa miR169l	6
				osa-miR169m MIMAT0001058 Oryza sativa miR169m	6
				osa-miR2103 MIMAT0010071 Oryza sativa miR2103	6
				osa-miR2105 MIMAT0010073 Oryza sativa miR2105	6
				osa-miR814a MIMAT0004055 Oryza sativa miR814a	6
				osa-miR814b MIMAT0004056 Oryza sativa miR814b	6
				osa-miR814c MIMAT0004057 Oryza sativa miR814c	6
				osa-miR1860-3p MIMAT0007794 Oryza sativa miR1860-3p	5
				osa-miR812g MIMAT0007847 Oryza sativa miR812g	5
				osa-miR812h MIMAT0007848 Oryza sativa miR812h	5
				osa-miR812i MIMAT0007849 Oryza sativa miR812i	5
				osa-miR812j MIMAT0007850 Oryza sativa miR812j	5
				osa-miR812n-5p MIMAT0019679 Oryza sativa miR812n-5p	5
				osa-miR171a MIMAT0000645 Oryza sativa miR171a	5
				osa-miR171b MIMAT0001063 Oryza sativa miR171b	5
				osa-miR171c-3p MIMAT0001064 Oryza sativa miR171c-3p	5
				osa-miR171d-3p MIMAT0001065 Oryza sativa miR171d-3p	5
				osa-miR171e-3p MIMAT0001066 Oryza sativa miR171e-3p	5
				osa-miR171f-3p MIMAT0001067 Oryza sativa miR171f-3p	5
				osa-miR2098-3p MIMAT0010061 Oryza sativa miR2098-3p	5
				osa-miR2873b MIMAT0019685 Oryza sativa miR2873b	5
				osa-miR2907a MIMAT0014036 Oryza sativa miR2907a	5
				osa-miR2907b MIMAT0014037 Oryza sativa miR2907b	5
				osa-miR2907c MIMAT0014038 Oryza sativa miR2907c	5
				osa-miR2907d MIMAT0014039 Oryza sativa miR2907d	5
				osa-miR5162 MIMAT0021115 Oryza sativa miR5162	5
				osa-miR2100-5p MIMAT0010064 Oryza sativa miR2100-5p	4
				osa-miR1428e-5p MIMAT0007784 Oryza sativa miR1428e-5p	4
				osa-miR1428f-5p MIMAT0010043 Oryza sativa miR1428f-5p	4
				osa-miR1428g-5p MIMAT0010044 Oryza sativa miR1428g-5p	4
				osa-miR1440b MIMAT0024866 Oryza sativa miR1440b	4
				osa-miR160a-5p MIMAT0000628 Oryza sativa miR160a-5p	4
				osa-miR160b-5p MIMAT0000629 Oryza sativa miR160b-5p	4
				osa-miR160c-5p MIMAT0000630 Oryza sativa miR160c-5p	4
				osa-miR160d-5p MIMAT0000631 Oryza sativa miR160d-5p	4
				osa-miR1861b MIMAT0007797 Oryza sativa miR1861b	4
				osa-miR1861f MIMAT0007801 Oryza sativa miR1861f	4
				osa-miR1861i MIMAT0007804 Oryza sativa miR1861i	4
				osa-miR1861l MIMAT0007807 Oryza sativa miR1861l	4
				osa-miR1862f MIMAT0019669 Oryza sativa miR1862f	4
				osa-miR1862g MIMAT0019670 Oryza sativa miR1862g	4
				osa-miR399a MIMAT0000984 Oryza sativa miR399a	4
				osa-miR399b MIMAT0000985 Oryza sativa miR399b	4
				osa-miR399c MIMAT0000986 Oryza sativa miR399c	4
				osa-miR399e MIMAT0000988 Oryza sativa miR399e	4
				osa-miR399f MIMAT0000989 Oryza sativa miR399f	4
				osa-miR399g MIMAT0000990 Oryza sativa miR399g	4
				osa-miR5079a MIMAT0020578 Oryza sativa miR5079a	4
				osa-miR5079b MIMAT0031376 Oryza sativa miR5079b	4
				osa-miR5500 MIMAT0022133 Oryza sativa miR5500	4
				osa-miR5526 MIMAT0022161 Oryza sativa miR5526	4
				osa-miR5825 MIMAT0023299 Oryza sativa miR5825	4
				osa-miR5833 MIMAT0023308 Oryza sativa miR5833	4
				osa-miR6250 MIMAT0024873 Oryza sativa miR6250	4
				osa-miR812k MIMAT0019666 Oryza sativa miR812k	4
				osa-miR812l MIMAT0019667 Oryza sativa miR812l	4
				osa-miR812m MIMAT0019668 Oryza sativa miR812m	4
				osa-miR1441 MIMAT0005991 Oryza sativa miR1441	3
				osa-miR1862a MIMAT0007810 Oryza sativa miR1862a	3
				osa-miR1862b MIMAT0007811 Oryza sativa miR1862b	3
				osa-miR1862c MIMAT0007812 Oryza sativa miR1862c	3
				osa-miR2055 MIMAT0009980 Oryza sativa miR2055	3
				osa-miR5145 MIMAT0021090 Oryza sativa miR5145	3
				osa-miR5146 MIMAT0021091 Oryza sativa miR5146	3
				osa-miR5815 MIMAT0023287 Oryza sativa miR5815	3
				osa-miR1319a MIMAT0009136 Oryza sativa miR1319a	3
				osa-miR1428b MIMAT0007781 Oryza sativa miR1428b	3
				osa-miR1428c MIMAT0007782 Oryza sativa miR1428c	3
				osa-miR1428d MIMAT0007783 Oryza sativa miR1428d	3
				osa-miR1440a MIMAT0005990 Oryza sativa miR1440a	3
				osa-miR1442 MIMAT0005992 Oryza sativa miR1442	3
				osa-miR156f-3p MIMAT0022847 Oryza sativa miR156f-3p	3
				osa-miR156h-3p MIMAT0031157 Oryza sativa miR156h-3p	3
				osa-miR156l-3p MIMAT0022866 Oryza sativa miR156l-3p	3
				osa-miR164a MIMAT0000633 Oryza sativa miR164a	3
				osa-miR164b MIMAT0000634 Oryza sativa miR164b	3
				osa-miR164f MIMAT0001089 Oryza sativa miR164f	3
				osa-miR167a-5p MIMAT0000641 Oryza sativa miR167a-5p	3
				osa-miR167b MIMAT0000642 Oryza sativa miR167b	3
				osa-miR167c-5p MIMAT0000643 Oryza sativa miR167c-5p	3
				osa-miR169b MIMAT0001047 Oryza sativa miR169b	3
				osa-miR169c MIMAT0001048 Oryza sativa miR169c	3
				osa-miR1846a-3p MIMAT0007789 Oryza sativa miR1846a-3p	3
				osa-miR1846a-5p MIMAT0007788 Oryza sativa miR1846a-5p	3
				osa-miR1846b-3p MIMAT0007791 Oryza sativa miR1846b-3p	3
				osa-miR1846b-5p MIMAT0007790 Oryza sativa miR1846b-5p	3
				osa-miR1846c-5p MIMAT0009165 Oryza sativa miR1846c-5p	3
				osa-miR1861e MIMAT0007800 Oryza sativa miR1861e	3
				osa-miR1861k MIMAT0007806 Oryza sativa miR1861k	3
				osa-miR1861m MIMAT0007808 Oryza sativa miR1861m	3
				osa-miR2118f MIMAT0011745 Oryza sativa miR2118f	3
				osa-miR2118j MIMAT0011749 Oryza sativa miR2118j	3
				osa-miR2118m MIMAT0011752 Oryza sativa miR2118m	3
				osa-miR2932 MIMAT0014063 Oryza sativa miR2932	3
				osa-miR444a-3p.2 MIMAT0005790 Oryza sativa miR444a-3p.2	3
				osa-miR444d.2 MIMAT0005973 Oryza sativa miR444d.2	3
				osa-miR444e MIMAT0005975 Oryza sativa miR444e	3
				osa-miR5338 MIMAT0021411 Oryza sativa miR5338	3
				osa-miR5524 MIMAT0022159 Oryza sativa miR5524	3
				osa-miR5535 MIMAT0022171 Oryza sativa miR5535	3
				osa-miR5810 MIMAT0023282 Oryza sativa miR5810	3
				osa-miR812o-3p MIMAT0019682 Oryza sativa miR812o-3p	3
				osa-miR820a MIMAT0004079 Oryza sativa miR820a	3
				osa-miR820b MIMAT0004080 Oryza sativa miR820b	3
				osa-miR820c MIMAT0004081 Oryza sativa miR820c	3
				osa-miR821a MIMAT0004082 Oryza sativa miR821a	3
				osa-miR821b MIMAT0004083 Oryza sativa miR821b	3
				osa-miR821c MIMAT0004084 Oryza sativa miR821c	3
				osa-miR2097-3p MIMAT0010059 Oryza sativa miR2097-3p	2
				osa-miR2097-5p MIMAT0010058 Oryza sativa miR2097-5p	2
				osa-miR5143a MIMAT0021087 Oryza sativa miR5143a	2
				osa-miR5143b MIMAT0023289 Oryza sativa miR5143b	2
				osa-miR812p MIMAT0023254 Oryza sativa miR812p	2
				osa-miR159a.1 MIMAT0001022 Oryza sativa miR159a.1	2
				osa-miR159b MIMAT0001023 Oryza sativa miR159b	2
				osa-miR160a-3p MIMAT0022851 Oryza sativa miR160a-3p	2
				osa-miR160b-3p MIMAT0022852 Oryza sativa miR160b-3p	2
				osa-miR166a-5p MIMAT0022855 Oryza sativa miR166a-5p	2
				osa-miR166e-5p MIMAT0022859 Oryza sativa miR166e-5p	2
				osa-miR166g-3p MIMAT0001072 Oryza sativa miR166g-3p	2
				osa-miR166h-3p MIMAT0001073 Oryza sativa miR166h-3p	2
				osa-miR166k-3p MIMAT0001037 Oryza sativa miR166k-3p	2
				osa-miR166l-3p MIMAT0001038 Oryza sativa miR166l-3p	2
				osa-miR167e-3p MIMAT0022873 Oryza sativa miR167e-3p	2
				osa-miR167i-3p MIMAT0022875 Oryza sativa miR167i-3p	2
				osa-miR169f.1 MIMAT0001051 Oryza sativa miR169f.1	2
				osa-miR169g MIMAT0001052 Oryza sativa miR169g	2
				osa-miR169n MIMAT0001059 Oryza sativa miR169n	2
				osa-miR169o MIMAT0001060 Oryza sativa miR169o	2
				osa-miR169q MIMAT0001062 Oryza sativa miR169q	2
				osa-miR172a MIMAT0001069 Oryza sativa miR172a	2
				osa-miR172d-3p MIMAT0001084 Oryza sativa miR172d-3p	2
				osa-miR1847.1 MIMAT0007766 Oryza sativa miR1847.1	2
				osa-miR1848 MIMAT0007768 Oryza sativa miR1848	2
				osa-miR1858a MIMAT0007786 Oryza sativa miR1858a	2
				osa-miR1858b MIMAT0007787 Oryza sativa miR1858b	2
				osa-miR1861h MIMAT0007803 Oryza sativa miR1861h	2
				osa-miR1861j MIMAT0007805 Oryza sativa miR1861j	2
				osa-miR1862d MIMAT0007830 Oryza sativa miR1862d	2
				osa-miR1866-3p MIMAT0009212 Oryza sativa miR1866-3p	2
				osa-miR1879 MIMAT0007836 Oryza sativa miR1879	2
				osa-miR1883a MIMAT0007851 Oryza sativa miR1883a	2
				osa-miR1883b MIMAT0007852 Oryza sativa miR1883b	2
				osa-miR2092-3p MIMAT0010049 Oryza sativa miR2092-3p	2
				osa-miR2092-5p MIMAT0010048 Oryza sativa miR2092-5p	2
				osa-miR2095-3p MIMAT0010055 Oryza sativa miR2095-3p	2
				osa-miR2101-3p MIMAT0010067 Oryza sativa miR2101-3p	2
				osa-miR2102-3p MIMAT0010069 Oryza sativa miR2102-3p	2
				osa-miR2118b MIMAT0011741 Oryza sativa miR2118b	2
				osa-miR2118c MIMAT0011742 Oryza sativa miR2118c	2
				osa-miR2118e MIMAT0011744 Oryza sativa miR2118e	2
				osa-miR2118h MIMAT0011747 Oryza sativa miR2118h	2
				osa-miR2118k MIMAT0011750 Oryza sativa miR2118k	2
				osa-miR2118n MIMAT0011753 Oryza sativa miR2118n	2
				osa-miR2118q MIMAT0011756 Oryza sativa miR2118q	2
				osa-miR2118r MIMAT0011757 Oryza sativa miR2118r	2
				osa-miR2122 MIMAT0011182 Oryza sativa miR2122	2
				osa-miR2275a MIMAT0011758 Oryza sativa miR2275a	2
				osa-miR2275b MIMAT0011759 Oryza sativa miR2275b	2
				osa-miR2275c MIMAT0022147 Oryza sativa miR2275c	2
				osa-miR2871a-3p MIMAT0013820 Oryza sativa miR2871a-3p	2
				osa-miR2871b MIMAT0013821 Oryza sativa miR2871b	2
				osa-miR2872 MIMAT0013822 Oryza sativa miR2872	2
				osa-miR2921 MIMAT0014052 Oryza sativa miR2921	2
				osa-miR319a-3p.2-3p MIMAT0001028 Oryza sativa miR319a-3p.2-3p	2
				osa-miR319b MIMAT0001029 Oryza sativa miR319b	2
				osa-miR393a MIMAT0000957 Oryza sativa miR393a	2
				osa-miR394 MIMAT0000958 Oryza sativa miR394	2
				osa-miR396a-3p MIMAT0022863 Oryza sativa miR396a-3p	2
				osa-miR396a-5p MIMAT0000977 Oryza sativa miR396a-5p	2
				osa-miR396b-3p MIMAT0022864 Oryza sativa miR396b-3p	2
				osa-miR396b-5p MIMAT0000978 Oryza sativa miR396b-5p	2
				osa-miR396e-5p MIMAT0001601 Oryza sativa miR396e-5p	2
				osa-miR414 MIMAT0001330 Oryza sativa miR414	2
				osa-miR444a-3p.1 MIMAT0001617 Oryza sativa miR444a-3p.1	2
				osa-miR444b.1 MIMAT0005969 Oryza sativa miR444b.1	2
				osa-miR444b.2 MIMAT0005968 Oryza sativa miR444b.2	2
				osa-miR444c.1 MIMAT0005971 Oryza sativa miR444c.1	2
				osa-miR444c.2 MIMAT0005970 Oryza sativa miR444c.2	2
				osa-miR444d.1 MIMAT0005974 Oryza sativa miR444d.1	2
				osa-miR5082 MIMAT0020582 Oryza sativa miR5082	2
				osa-miR5083 MIMAT0020583 Oryza sativa miR5083	2
				osa-miR5157a-3p MIMAT0021108 Oryza sativa miR5157a-3p	2
				osa-miR5157a-5p MIMAT0021107 Oryza sativa miR5157a-5p	2
				osa-miR5157b-3p MIMAT0021110 Oryza sativa miR5157b-3p	2
				osa-miR5157b-5p MIMAT0021109 Oryza sativa miR5157b-5p	2
				osa-miR5337a MIMAT0021410 Oryza sativa miR5337a	2
				osa-miR5505 MIMAT0022138 Oryza sativa miR5505	2
				osa-miR5516a MIMAT0022150 Oryza sativa miR5516a	2
				osa-miR5516b MIMAT0023315 Oryza sativa miR5516b	2
				osa-miR5522 MIMAT0022156 Oryza sativa miR5522	2
				osa-miR5525 MIMAT0022160 Oryza sativa miR5525	2
				osa-miR5527 MIMAT0022162 Oryza sativa miR5527	2
				osa-miR5534a MIMAT0022169 Oryza sativa miR5534a	2
				osa-miR5534b MIMAT0022170 Oryza sativa miR5534b	2
				osa-miR5808 MIMAT0023280 Oryza sativa miR5808	2
				osa-miR5809 MIMAT0023281 Oryza sativa miR5809	2
				osa-miR5818 MIMAT0023291 Oryza sativa miR5818	2
				osa-miR5828 MIMAT0023302 Oryza sativa miR5828	2
				osa-miR6245 MIMAT0024865 Oryza sativa miR6245	2
				osa-miR6247 MIMAT0024868 Oryza sativa miR6247	2
				osa-miR6248 MIMAT0024869 Oryza sativa miR6248	2
				osa-miR6256 MIMAT0024879 Oryza sativa miR6256	2
				osa-miR812f MIMAT0007821 Oryza sativa miR812f	2
				osa-miR1846d-5p MIMAT0007764 Oryza sativa miR1846d-5p	1
				osa-miR1847.2 MIMAT0007767 Oryza sativa miR1847.2	1
				osa-miR1859 MIMAT0007792 Oryza sativa miR1859	1
				osa-miR1861a MIMAT0007796 Oryza sativa miR1861a	1
				osa-miR1861o MIMAT0031375 Oryza sativa miR1861o	1
				osa-miR2090 MIMAT0010045 Oryza sativa miR2090	1
				osa-miR2096-3p MIMAT0010057 Oryza sativa miR2096-3p	1
				osa-miR2096-5p MIMAT0010056 Oryza sativa miR2096-5p	1
				osa-miR2099-5p MIMAT0010062 Oryza sativa miR2099-5p	1
				osa-miR2870 MIMAT0013817 Oryza sativa miR2870	1
				osa-miR2924 MIMAT0014055 Oryza sativa miR2924	1
				osa-miR2927 MIMAT0014058 Oryza sativa miR2927	1
				osa-miR408-3p MIMAT0001079 Oryza sativa miR408-3p	1
				osa-miR408-5p MIMAT0022884 Oryza sativa miR408-5p	1
				osa-miR5544 MIMAT0022180 Oryza sativa miR5544	1
				osa-miR5824 MIMAT0023297 Oryza sativa miR5824	1
				osa-miR5830 MIMAT0023304 Oryza sativa miR5830	1
				osa-miR7692-3p MIMAT0029956 Oryza sativa miR7692-3p	1
				osa-miR7692-5p MIMAT0029955 Oryza sativa miR7692-5p	1
				osa-miR7695-5p MIMAT0029961 Oryza sativa miR7695-5p	1
				osa-miR1320-3p MIMAT0015286 Oryza sativa miR1320-3p	1
				osa-miR1320-5p MIMAT0009137 Oryza sativa miR1320-5p	1
				osa-miR1423-3p MIMAT0005957 Oryza sativa miR1423-3p	1
				osa-miR1423-5p MIMAT0015244 Oryza sativa miR1423-5p	1
				osa-miR1424 MIMAT0005958 Oryza sativa miR1424	1
				osa-miR1425-3p MIMAT0020933 Oryza sativa miR1425-3p	1
				osa-miR1425-5p MIMAT0005959 Oryza sativa miR1425-5p	1
				osa-miR1426 MIMAT0005960 Oryza sativa miR1426	1
				osa-miR1427 MIMAT0005961 Oryza sativa miR1427	1
				osa-miR1428a-3p MIMAT0007280 Oryza sativa miR1428a-3p	1
				osa-miR1428a-5p MIMAT0005962 Oryza sativa miR1428a-5p	1
				osa-miR1428e-3p MIMAT0007785 Oryza sativa miR1428e-3p	1
				osa-miR1429-3p MIMAT0005963 Oryza sativa miR1429-3p	1
				osa-miR1429-5p MIMAT0009208 Oryza sativa miR1429-5p	1
				osa-miR1430 MIMAT0005964 Oryza sativa miR1430	1
				osa-miR1431 MIMAT0005965 Oryza sativa miR1431	1
				osa-miR1432-3p MIMAT0022950 Oryza sativa miR1432-3p	1
				osa-miR1432-5p MIMAT0005966 Oryza sativa miR1432-5p	1
				osa-miR1437a MIMAT0005988 Oryza sativa miR1437a	1
				osa-miR1437b-3p MIMAT0029954 Oryza sativa miR1437b-3p	1
				osa-miR1437b-5p MIMAT0029953 Oryza sativa miR1437b-5p	1
				osa-miR1438 MIMAT0005989 Oryza sativa miR1438	1
				osa-miR1439 MIMAT0005993 Oryza sativa miR1439	1
				osa-miR156b-3p MIMAT0022845 Oryza sativa miR156b-3p	1
				osa-miR156j-3p MIMAT0022850 Oryza sativa miR156j-3p	1
				osa-miR156l-5p MIMAT0001021 Oryza sativa miR156l-5p	1
				osa-miR159a.2 MIMAT0009200 Oryza sativa miR159a.2	1
				osa-miR159c MIMAT0001024 Oryza sativa miR159c	1
				osa-miR159d MIMAT0001025 Oryza sativa miR159d	1
				osa-miR159e MIMAT0001026 Oryza sativa miR159e	1
				osa-miR159f MIMAT0001027 Oryza sativa miR159f	1
				osa-miR160c-3p MIMAT0022853 Oryza sativa miR160c-3p	1
				osa-miR160d-3p MIMAT0022854 Oryza sativa miR160d-3p	1
				osa-miR160e-3p MIMAT0022867 Oryza sativa miR160e-3p	1
				osa-miR160e-5p MIMAT0001030 Oryza sativa miR160e-5p	1
				osa-miR160f-3p MIMAT0022868 Oryza sativa miR160f-3p	1
				osa-miR160f-5p MIMAT0001031 Oryza sativa miR160f-5p	1
				osa-miR162a MIMAT0000632 Oryza sativa miR162a	1
				osa-miR162b MIMAT0001032 Oryza sativa miR162b	1
				osa-miR164c MIMAT0001033 Oryza sativa miR164c	1
				osa-miR164d MIMAT0001034 Oryza sativa miR164d	1
				osa-miR164e MIMAT0001035 Oryza sativa miR164e	1
				osa-miR166b-5p MIMAT0022856 Oryza sativa miR166b-5p	1
				osa-miR166c-5p MIMAT0022857 Oryza sativa miR166c-5p	1
				osa-miR166d-5p MIMAT0022858 Oryza sativa miR166d-5p	1
				osa-miR166e-3p MIMAT0000639 Oryza sativa miR166e-3p	1
				osa-miR166g-5p MIMAT0022881 Oryza sativa miR166g-5p	1
				osa-miR166h-5p MIMAT0022882 Oryza sativa miR166h-5p	1
				osa-miR166i-3p MIMAT0001074 Oryza sativa miR166i-3p	1
				osa-miR166i-5p MIMAT0022883 Oryza sativa miR166i-5p	1
				osa-miR166j-5p MIMAT0022887 Oryza sativa miR166j-5p	1
				osa-miR166k-5p MIMAT0022870 Oryza sativa miR166k-5p	1
				osa-miR166l-5p MIMAT0022871 Oryza sativa miR166l-5p	1
				osa-miR166m MIMAT0001087 Oryza sativa miR166m	1
				osa-miR167a-3p MIMAT0006780 Oryza sativa miR167a-3p	1
				osa-miR167c-3p MIMAT0022860 Oryza sativa miR167c-3p	1
				osa-miR167d-3p MIMAT0022872 Oryza sativa miR167d-3p	1
				osa-miR167h-3p MIMAT0022874 Oryza sativa miR167h-3p	1
				osa-miR168a-3p MIMAT0015122 Oryza sativa miR168a-3p	1
				osa-miR168a-5p MIMAT0001045 Oryza sativa miR168a-5p	1
				osa-miR168b MIMAT0001046 Oryza sativa miR168b	1
				osa-miR169a MIMAT0000644 Oryza sativa miR169a	1
				osa-miR169d MIMAT0001049 Oryza sativa miR169d	1
				osa-miR169e MIMAT0001050 Oryza sativa miR169e	1
				osa-miR169f.2 MIMAT0020916 Oryza sativa miR169f.2	1
				osa-miR169i-3p MIMAT0022876 Oryza sativa miR169i-3p	1
				osa-miR169i-5p.2 MIMAT0020917 Oryza sativa miR169i-5p.2	1
				osa-miR169p MIMAT0001061 Oryza sativa miR169p	1
				osa-miR169r-3p MIMAT0005967 Oryza sativa miR169r-3p	1
				osa-miR169r-5p MIMAT0026762 Oryza sativa miR169r-5p	1
				osa-miR171c-5p MIMAT0022877 Oryza sativa miR171c-5p	1
				osa-miR171d-5p MIMAT0022878 Oryza sativa miR171d-5p	1
				osa-miR171e-5p MIMAT0022879 Oryza sativa miR171e-5p	1
				osa-miR171f-5p MIMAT0022880 Oryza sativa miR171f-5p	1
				osa-miR171g MIMAT0001068 Oryza sativa miR171g	1
				osa-miR171h MIMAT0001077 Oryza sativa miR171h	1
				osa-miR171i-3p MIMAT0001085 Oryza sativa miR171i-3p	1
				osa-miR171i-5p MIMAT0022886 Oryza sativa miR171i-5p	1
				osa-miR172b MIMAT0001070 Oryza sativa miR172b	1
				osa-miR172c MIMAT0001071 Oryza sativa miR172c	1
				osa-miR172d-5p MIMAT0022885 Oryza sativa miR172d-5p	1
				osa-miR1846c-3p MIMAT0009166 Oryza sativa miR1846c-3p	1
				osa-miR1846d-3p MIMAT0007765 Oryza sativa miR1846d-3p	1
				osa-miR1846e MIMAT0010042 Oryza sativa miR1846e	1
				osa-miR1849 MIMAT0007769 Oryza sativa miR1849	1
				osa-miR1850.1 MIMAT0007770 Oryza sativa miR1850.1	1
				osa-miR1850.2 MIMAT0009210 Oryza sativa miR1850.2	1
				osa-miR1850.3 MIMAT0009211 Oryza sativa miR1850.3	1
				osa-miR1851 MIMAT0007771 Oryza sativa miR1851	1
				osa-miR1852 MIMAT0007772 Oryza sativa miR1852	1
				osa-miR1853-3p MIMAT0007774 Oryza sativa miR1853-3p	1
				osa-miR1853-5p MIMAT0007773 Oryza sativa miR1853-5p	1
				osa-miR1854-3p MIMAT0007776 Oryza sativa miR1854-3p	1
				osa-miR1854-5p MIMAT0007775 Oryza sativa miR1854-5p	1
				osa-miR1855 MIMAT0007777 Oryza sativa miR1855	1
				osa-miR1856 MIMAT0007778 Oryza sativa miR1856	1
				osa-miR1857-3p MIMAT0007780 Oryza sativa miR1857-3p	1
				osa-miR1860-5p MIMAT0007793 Oryza sativa miR1860-5p	1
				osa-miR1861c MIMAT0007798 Oryza sativa miR1861c	1
				osa-miR1861d MIMAT0007799 Oryza sativa miR1861d	1
				osa-miR1861g MIMAT0007802 Oryza sativa miR1861g	1
				osa-miR1861n MIMAT0007809 Oryza sativa miR1861n	1
				osa-miR1862e MIMAT0007833 Oryza sativa miR1862e	1
				osa-miR1863a MIMAT0007813 Oryza sativa miR1863a	1
				osa-miR1863b MIMAT0013836 Oryza sativa miR1863b	1
				osa-miR1863b.2 MIMAT0020950 Oryza sativa miR1863b.2	1
				osa-miR1863c MIMAT0013830 Oryza sativa miR1863c	1
				osa-miR1864 MIMAT0007814 Oryza sativa miR1864	1
				osa-miR1865-3p MIMAT0007816 Oryza sativa miR1865-3p	1
				osa-miR1865-5p MIMAT0007815 Oryza sativa miR1865-5p	1
				osa-miR1866-5p MIMAT0007817 Oryza sativa miR1866-5p	1
				osa-miR1868 MIMAT0007820 Oryza sativa miR1868	1
				osa-miR1869 MIMAT0007822 Oryza sativa miR1869	1
				osa-miR1870-3p MIMAT0015270 Oryza sativa miR1870-3p	1
				osa-miR1870-5p MIMAT0007823 Oryza sativa miR1870-5p	1
				osa-miR1871 MIMAT0007824 Oryza sativa miR1871	1
				osa-miR1872 MIMAT0007825 Oryza sativa miR1872	1
				osa-miR1873 MIMAT0007826 Oryza sativa miR1873	1
				osa-miR1874-3p MIMAT0007828 Oryza sativa miR1874-3p	1
				osa-miR1874-5p MIMAT0007827 Oryza sativa miR1874-5p	1
				osa-miR1875 MIMAT0007829 Oryza sativa miR1875	1
				osa-miR1876 MIMAT0007831 Oryza sativa miR1876	1
				osa-miR1877 MIMAT0007834 Oryza sativa miR1877	1
				osa-miR1878 MIMAT0007835 Oryza sativa miR1878	1
				osa-miR1880 MIMAT0007837 Oryza sativa miR1880	1
				osa-miR1881 MIMAT0007838 Oryza sativa miR1881	1
				osa-miR1882e-3p MIMAT0015285 Oryza sativa miR1882e-3p	1
				osa-miR2091-3p MIMAT0010047 Oryza sativa miR2091-3p	1
				osa-miR2091-5p MIMAT0010046 Oryza sativa miR2091-5p	1
				osa-miR2093-3p MIMAT0010051 Oryza sativa miR2093-3p	1
				osa-miR2093-5p MIMAT0010050 Oryza sativa miR2093-5p	1
				osa-miR2094-3p MIMAT0010053 Oryza sativa miR2094-3p	1
				osa-miR2094-5p MIMAT0010052 Oryza sativa miR2094-5p	1
				osa-miR2095-5p MIMAT0010054 Oryza sativa miR2095-5p	1
				osa-miR2098-5p MIMAT0010060 Oryza sativa miR2098-5p	1
				osa-miR2099-3p MIMAT0010063 Oryza sativa miR2099-3p	1
				osa-miR2100-3p MIMAT0010065 Oryza sativa miR2100-3p	1
				osa-miR2101-5p MIMAT0010066 Oryza sativa miR2101-5p	1
				osa-miR2102-5p MIMAT0010068 Oryza sativa miR2102-5p	1
				osa-miR2104 MIMAT0010072 Oryza sativa miR2104	1
				osa-miR2106 MIMAT0010074 Oryza sativa miR2106	1
				osa-miR2118a MIMAT0011740 Oryza sativa miR2118a	1
				osa-miR2118d MIMAT0011743 Oryza sativa miR2118d	1
				osa-miR2118g MIMAT0011746 Oryza sativa miR2118g	1
				osa-miR2118i MIMAT0011748 Oryza sativa miR2118i	1
				osa-miR2118l MIMAT0011751 Oryza sativa miR2118l	1
				osa-miR2118o MIMAT0011754 Oryza sativa miR2118o	1
				osa-miR2118p MIMAT0011755 Oryza sativa miR2118p	1
				osa-miR2275d MIMAT0022158 Oryza sativa miR2275d	1
				osa-miR2863a MIMAT0013809 Oryza sativa miR2863a	1
				osa-miR2863b MIMAT0013818 Oryza sativa miR2863b	1
				osa-miR2863c MIMAT0021093 Oryza sativa miR2863c	1
				osa-miR2864.1 MIMAT0013810 Oryza sativa miR2864.1	1
				osa-miR2864.2 MIMAT0013811 Oryza sativa miR2864.2	1
				osa-miR2865 MIMAT0013812 Oryza sativa miR2865	1
				osa-miR2866 MIMAT0013813 Oryza sativa miR2866	1
				osa-miR2867-3p MIMAT0020947 Oryza sativa miR2867-3p	1
				osa-miR2867-5p MIMAT0013814 Oryza sativa miR2867-5p	1
				osa-miR2868 MIMAT0013815 Oryza sativa miR2868	1
				osa-miR2869 MIMAT0013816 Oryza sativa miR2869	1
				osa-miR2871a-5p MIMAT0020948 Oryza sativa miR2871a-5p	1
				osa-miR2873a MIMAT0013823 Oryza sativa miR2873a	1
				osa-miR2874 MIMAT0013824 Oryza sativa miR2874	1
				osa-miR2875 MIMAT0013825 Oryza sativa miR2875	1
				osa-miR2876-3p MIMAT0013826 Oryza sativa miR2876-3p	1
				osa-miR2876-5p MIMAT0020949 Oryza sativa miR2876-5p	1
				osa-miR2877 MIMAT0013827 Oryza sativa miR2877	1
				osa-miR2878-3p MIMAT0013829 Oryza sativa miR2878-3p	1
				osa-miR2878-5p MIMAT0013828 Oryza sativa miR2878-5p	1
				osa-miR2879 MIMAT0013831 Oryza sativa miR2879	1
				osa-miR2880 MIMAT0013832 Oryza sativa miR2880	1
				osa-miR2905 MIMAT0013819 Oryza sativa miR2905	1
				osa-miR2918 MIMAT0014049 Oryza sativa miR2918	1
				osa-miR2920 MIMAT0014051 Oryza sativa miR2920	1
				osa-miR2922 MIMAT0014053 Oryza sativa miR2922	1
				osa-miR2923 MIMAT0014054 Oryza sativa miR2923	1
				osa-miR2925 MIMAT0014056 Oryza sativa miR2925	1
				osa-miR2926 MIMAT0014057 Oryza sativa miR2926	1
				osa-miR2928 MIMAT0014059 Oryza sativa miR2928	1
				osa-miR2929 MIMAT0014060 Oryza sativa miR2929	1
				osa-miR2930 MIMAT0014061 Oryza sativa miR2930	1
				osa-miR2931 MIMAT0014062 Oryza sativa miR2931	1
				osa-miR319a-3p MIMAT0020915 Oryza sativa miR319a-3p	1
				osa-miR319a-5p MIMAT0020914 Oryza sativa miR319a-5p	1
				osa-miR390-3p MIMAT0022888 Oryza sativa miR390-3p	1
				osa-miR390-5p MIMAT0001588 Oryza sativa miR390-5p	1
				osa-miR393b-3p MIMAT0015123 Oryza sativa miR393b-3p	1
				osa-miR393b-5p MIMAT0001078 Oryza sativa miR393b-5p	1
				osa-miR395a MIMAT0000973 Oryza sativa miR395a	1
				osa-miR395c MIMAT0000972 Oryza sativa miR395c	1
				osa-miR395f MIMAT0000974 Oryza sativa miR395f	1
				osa-miR395o MIMAT0003872 Oryza sativa miR395o	1
				osa-miR395t MIMAT0000969 Oryza sativa miR395t	1
				osa-miR395u MIMAT0000975 Oryza sativa miR395u	1
				osa-miR395v MIMAT0003876 Oryza sativa miR395v	1
				osa-miR395w MIMAT0003877 Oryza sativa miR395w	1
				osa-miR395x MIMAT0014124 Oryza sativa miR395x	1
				osa-miR396c-3p MIMAT0022865 Oryza sativa miR396c-3p	1
				osa-miR396c-5p MIMAT0000979 Oryza sativa miR396c-5p	1
				osa-miR396e-3p MIMAT0015159 Oryza sativa miR396e-3p	1
				osa-miR396f-3p MIMAT0015292 Oryza sativa miR396f-3p	1
				osa-miR396f-5p MIMAT0010070 Oryza sativa miR396f-5p	1
				osa-miR3979-3p MIMAT0019674 Oryza sativa miR3979-3p	1
				osa-miR3979-5p MIMAT0019673 Oryza sativa miR3979-5p	1
				osa-miR397a MIMAT0000980 Oryza sativa miR397a	1
				osa-miR397b MIMAT0000981 Oryza sativa miR397b	1
				osa-miR3981-3p MIMAT0019684 Oryza sativa miR3981-3p	1
				osa-miR3981-5p MIMAT0019683 Oryza sativa miR3981-5p	1
				osa-miR3982-3p MIMAT0019687 Oryza sativa miR3982-3p	1
				osa-miR3982-5p MIMAT0019686 Oryza sativa miR3982-5p	1
				osa-miR398a MIMAT0000982 Oryza sativa miR398a	1
				osa-miR398b MIMAT0000983 Oryza sativa miR398b	1
				osa-miR399d MIMAT0000987 Oryza sativa miR399d	1
				osa-miR399h MIMAT0000991 Oryza sativa miR399h	1
				osa-miR399i MIMAT0000992 Oryza sativa miR399i	1
				osa-miR399j MIMAT0000993 Oryza sativa miR399j	1
				osa-miR399k MIMAT0000994 Oryza sativa miR399k	1
				osa-miR413 MIMAT0001329 Oryza sativa miR413	1
				osa-miR415 MIMAT0001331 Oryza sativa miR415	1
				osa-miR416 MIMAT0001332 Oryza sativa miR416	1
				osa-miR417 MIMAT0001333 Oryza sativa miR417	1
				osa-miR418 MIMAT0001334 Oryza sativa miR418	1
				osa-miR419 MIMAT0001335 Oryza sativa miR419	1
				osa-miR426 MIMAT0001338 Oryza sativa miR426	1
				osa-miR435 MIMAT0001585 Oryza sativa miR435	1
				osa-miR437 MIMAT0001586 Oryza sativa miR437	1
				osa-miR438 MIMAT0001587 Oryza sativa miR438	1
				osa-miR440 MIMAT0001599 Oryza sativa miR440	1
				osa-miR443 MIMAT0001606 Oryza sativa miR443	1
				osa-miR444a-5p MIMAT0020918 Oryza sativa miR444a-5p	1
				osa-miR444d.3 MIMAT0005972 Oryza sativa miR444d.3	1
				osa-miR444f MIMAT0005976 Oryza sativa miR444f	1
				osa-miR5071 MIMAT0020551 Oryza sativa miR5071	1
				osa-miR5072 MIMAT0020552 Oryza sativa miR5072	1
				osa-miR5073 MIMAT0020555 Oryza sativa miR5073	1
				osa-miR5075 MIMAT0020561 Oryza sativa miR5075	1
				osa-miR5077 MIMAT0020574 Oryza sativa miR5077	1
				osa-miR5078 MIMAT0020575 Oryza sativa miR5078	1
				osa-miR5080 MIMAT0020579 Oryza sativa miR5080	1
				osa-miR5081 MIMAT0020581 Oryza sativa miR5081	1
				osa-miR5144-3p MIMAT0021089 Oryza sativa miR5144-3p	1
				osa-miR5144-5p MIMAT0021088 Oryza sativa miR5144-5p	1
				osa-miR5147 MIMAT0021092 Oryza sativa miR5147	1
				osa-miR5149 MIMAT0021097 Oryza sativa miR5149	1
				osa-miR5150-3p MIMAT0021099 Oryza sativa miR5150-3p	1
				osa-miR5150-5p MIMAT0021098 Oryza sativa miR5150-5p	1
				osa-miR5151 MIMAT0021100 Oryza sativa miR5151	1
				osa-miR5152-3p MIMAT0021102 Oryza sativa miR5152-3p	1
				osa-miR5152-5p MIMAT0021101 Oryza sativa miR5152-5p	1
				osa-miR5153 MIMAT0021103 Oryza sativa miR5153	1
				osa-miR5154 MIMAT0021104 Oryza sativa miR5154	1
				osa-miR5155 MIMAT0021105 Oryza sativa miR5155	1
				osa-miR5156 MIMAT0021106 Oryza sativa miR5156	1
				osa-miR5158 MIMAT0021111 Oryza sativa miR5158	1
				osa-miR5159 MIMAT0021112 Oryza sativa miR5159	1
				osa-miR5160 MIMAT0021113 Oryza sativa miR5160	1
				osa-miR5161 MIMAT0021114 Oryza sativa miR5161	1
				osa-miR5179 MIMAT0023306 Oryza sativa miR5179	1
				osa-miR528-3p MIMAT0022926 Oryza sativa miR528-3p	1
				osa-miR528-5p MIMAT0002884 Oryza sativa miR528-5p	1
				osa-miR529b MIMAT0005015 Oryza sativa miR529b	1
				osa-miR530-3p MIMAT0002886 Oryza sativa miR530-3p	1
				osa-miR530-5p MIMAT0006787 Oryza sativa miR530-5p	1
				osa-miR5337b MIMAT0024870 Oryza sativa miR5337b	1
				osa-miR5339 MIMAT0021412 Oryza sativa miR5339	1
				osa-miR5340 MIMAT0021413 Oryza sativa miR5340	1
				osa-miR535-3p MIMAT0022927 Oryza sativa miR535-3p	1
				osa-miR535-5p MIMAT0003142 Oryza sativa miR535-5p	1
				osa-miR5484 MIMAT0022117 Oryza sativa miR5484	1
				osa-miR5485 MIMAT0022118 Oryza sativa miR5485	1
				osa-miR5486 MIMAT0022119 Oryza sativa miR5486	1
				osa-miR5487 MIMAT0022120 Oryza sativa miR5487	1
				osa-miR5488 MIMAT0022121 Oryza sativa miR5488	1
				osa-miR5489 MIMAT0022122 Oryza sativa miR5489	1
				osa-miR5490 MIMAT0022123 Oryza sativa miR5490	1
				osa-miR5491 MIMAT0022124 Oryza sativa miR5491	1
				osa-miR5492 MIMAT0022125 Oryza sativa miR5492	1
				osa-miR5493 MIMAT0022126 Oryza sativa miR5493	1
				osa-miR5494 MIMAT0022127 Oryza sativa miR5494	1
				osa-miR5495 MIMAT0022128 Oryza sativa miR5495	1
				osa-miR5496 MIMAT0022129 Oryza sativa miR5496	1
				osa-miR5497 MIMAT0022130 Oryza sativa miR5497	1
				osa-miR5499 MIMAT0022132 Oryza sativa miR5499	1
				osa-miR5501 MIMAT0022134 Oryza sativa miR5501	1
				osa-miR5504 MIMAT0022137 Oryza sativa miR5504	1
				osa-miR5506 MIMAT0022139 Oryza sativa miR5506	1
				osa-miR5507 MIMAT0022140 Oryza sativa miR5507	1
				osa-miR5508 MIMAT0022141 Oryza sativa miR5508	1
				osa-miR5509 MIMAT0022142 Oryza sativa miR5509	1
				osa-miR5510 MIMAT0022143 Oryza sativa miR5510	1
				osa-miR5511 MIMAT0022144 Oryza sativa miR5511	1
				osa-miR5513 MIMAT0022146 Oryza sativa miR5513	1
				osa-miR5514 MIMAT0022148 Oryza sativa miR5514	1
				osa-miR5515 MIMAT0022149 Oryza sativa miR5515	1
				osa-miR5517 MIMAT0022151 Oryza sativa miR5517	1
				osa-miR5518 MIMAT0022152 Oryza sativa miR5518	1
				osa-miR5519 MIMAT0022153 Oryza sativa miR5519	1
				osa-miR5521 MIMAT0022155 Oryza sativa miR5521	1
				osa-miR5528 MIMAT0022163 Oryza sativa miR5528	1
				osa-miR5529 MIMAT0022164 Oryza sativa miR5529	1
				osa-miR5530 MIMAT0022165 Oryza sativa miR5530	1
				osa-miR5531 MIMAT0022166 Oryza sativa miR5531	1
				osa-miR5533 MIMAT0022168 Oryza sativa miR5533	1
				osa-miR5542 MIMAT0022178 Oryza sativa miR5542	1
				osa-miR5543 MIMAT0022179 Oryza sativa miR5543	1
				osa-miR5788 MIMAT0023253 Oryza sativa miR5788	1
				osa-miR5789 MIMAT0023256 Oryza sativa miR5789	1
				osa-miR5790 MIMAT0023257 Oryza sativa miR5790	1
				osa-miR5791 MIMAT0023258 Oryza sativa miR5791	1
				osa-miR5792 MIMAT0023259 Oryza sativa miR5792	1
				osa-miR5793 MIMAT0023260 Oryza sativa miR5793	1
				osa-miR5794 MIMAT0023261 Oryza sativa miR5794	1
				osa-miR5796 MIMAT0023264 Oryza sativa miR5796	1
				osa-miR5797 MIMAT0023265 Oryza sativa miR5797	1
				osa-miR5798 MIMAT0023266 Oryza sativa miR5798	1
				osa-miR5799 MIMAT0023268 Oryza sativa miR5799	1
				osa-miR5800 MIMAT0023269 Oryza sativa miR5800	1
				osa-miR5803 MIMAT0023274 Oryza sativa miR5803	1
				osa-miR5804 MIMAT0023275 Oryza sativa miR5804	1
				osa-miR5805 MIMAT0023276 Oryza sativa miR5805	1
				osa-miR5806 MIMAT0023277 Oryza sativa miR5806	1
				osa-miR5807 MIMAT0023279 Oryza sativa miR5807	1
				osa-miR5811 MIMAT0023283 Oryza sativa miR5811	1
				osa-miR5813 MIMAT0023285 Oryza sativa miR5813	1
				osa-miR5814 MIMAT0023286 Oryza sativa miR5814	1
				osa-miR5820 MIMAT0023293 Oryza sativa miR5820	1
				osa-miR5821 MIMAT0023294 Oryza sativa miR5821	1
				osa-miR5822 MIMAT0023295 Oryza sativa miR5822	1
				osa-miR5823 MIMAT0023296 Oryza sativa miR5823	1
				osa-miR5826 MIMAT0023300 Oryza sativa miR5826	1
				osa-miR5827 MIMAT0023301 Oryza sativa miR5827	1
				osa-miR5829 MIMAT0023303 Oryza sativa miR5829	1
				osa-miR5831 MIMAT0023305 Oryza sativa miR5831	1
				osa-miR5832 MIMAT0023307 Oryza sativa miR5832	1
				osa-miR5834 MIMAT0023309 Oryza sativa miR5834	1
				osa-miR5835 MIMAT0023310 Oryza sativa miR5835	1
				osa-miR5836 MIMAT0023312 Oryza sativa miR5836	1
				osa-miR5837.1 MIMAT0023314 Oryza sativa miR5837.1	1
				osa-miR5837.2 MIMAT0023313 Oryza sativa miR5837.2	1
				osa-miR6246 MIMAT0024867 Oryza sativa miR6246	1
				osa-miR6251 MIMAT0024874 Oryza sativa miR6251	1
				osa-miR6252 MIMAT0024875 Oryza sativa miR6252	1
				osa-miR6253 MIMAT0024876 Oryza sativa miR6253	1
				osa-miR6254 MIMAT0024877 Oryza sativa miR6254	1
				osa-miR6255 MIMAT0024878 Oryza sativa miR6255	1
				osa-miR7693-3p MIMAT0029958 Oryza sativa miR7693-3p	1
				osa-miR7693-5p MIMAT0029957 Oryza sativa miR7693-5p	1
				osa-miR7694-3p MIMAT0029960 Oryza sativa miR7694-3p	1
				osa-miR7694-5p MIMAT0029959 Oryza sativa miR7694-5p	1
				osa-miR7695-3p MIMAT0029962 Oryza sativa miR7695-3p	1
				osa-miR810a MIMAT0004045 Oryza sativa miR810a	1
				osa-miR810b.1 MIMAT0005977 Oryza sativa miR810b.1	1
				osa-miR810b.2 MIMAT0005978 Oryza sativa miR810b.2	1
				osa-miR812q MIMAT0023255 Oryza sativa miR812q	1
				osa-miR812r MIMAT0023262 Oryza sativa miR812r	1
				osa-miR816 MIMAT0004061 Oryza sativa miR816	1
				osa-miR818f MIMAT0026335 Oryza sativa miR818f	1
				osa-miR827 MIMAT0009981 Oryza sativa miR827	1
				osa-miR1435 MIMAT0005986 Oryza sativa miR1435	0
				osa-miR156c-3p MIMAT0022846 Oryza sativa miR156c-3p	0
				osa-miR156g-3p MIMAT0022848 Oryza sativa miR156g-3p	0
				osa-miR1857-5p MIMAT0007779 Oryza sativa miR1857-5p	0
				osa-miR2919 MIMAT0014050 Oryza sativa miR2919	0
				osa-miR3980a-3p MIMAT0019676 Oryza sativa miR3980a-3p	0
				osa-miR3980a-5p MIMAT0019675 Oryza sativa miR3980a-5p	0
				osa-miR3980b-3p MIMAT0019678 Oryza sativa miR3980b-3p	0
				osa-miR3980b-5p MIMAT0019677 Oryza sativa miR3980b-5p	0
				osa-miR529a MIMAT0002885 Oryza sativa miR529a	0
				osa-miR5512a MIMAT0022145 Oryza sativa miR5512a	0
				osa-miR5512b MIMAT0024872 Oryza sativa miR5512b	0
				osa-miR5541 MIMAT0022177 Oryza sativa miR5541	0
