# Supplementary material for: Identification of novel miRNAs from drought tolerant rice variety Nagina 22
Source: Sci Rep. 2016 Aug 8;6:30786. doi: 10.1038/srep30786 (PMC4976344; doi:10.1038/srep30786)
Supplement: Supplementary Table S5 [file srep30786-s6.xlsx]

## Sheet: Table S5
Table S5. Phylogenetic conservation and divergence of novel and known miRNAs in publicly available small RNA libraries of rice, maize, wheat, barley, Arabidopsis and soybean.
	Rice			Maize	Wheat		Barley			Arabidopsis			Soybean				Rice			Maize	Wheat		Barley			Arabidopsis			Soybean
Novel miRNA	ERX014997	SRX017641	SRX024857	SRX015774	SRX131964	SRX131958	SRR513546	SRR513547	SRR513548	SRX058635	SRX058636	SRX058638	SRX131086	SRX031157		Known miRNAs	ERX014997	SRX017641	SRX024857	SRX015774	SRX131964	SRX131958	SRR513546	SRR513547	SRR513548	SRX058635	SRX058636	SRX058638	SRX131086	SRX031157
n-001	30	44	31	0	1	1	0	0	1	0	0	0	0	0		osa-miR5825	508	603	149	0	0	0	0	0	0	0	0	0	0	0
n-002	3655	535	289	0	0	0	0	0	0	0	0	0	0	0		osa-miR1319a	0	2	0	0	0	0	0	0	0	0	0	0	0	0
n-006	4684	2410	704	1	2	1	0	5	12	0	0	0	0	1		osa-miR1319b	23	83	22	0	0	0	0	0	0	0	0	0	0	0
n-009	4018	26	19	0	0	0	0	0	0	0	0	0	0	0		osa-miR1320-3p	10	6	8	0	0	0	0	0	0	0	0	0	0	0
n-016	2242	15	9	0	0	0	0	0	0	0	0	0	0	0		osa-miR1320-5p	527	31	50	0	0	1	0	0	0	0	0	0	0	0
n-019	1219	9	35	0	0	0	0	0	0	0	0	0	0	0		osa-miR1423-3p	807	69	56	0	0	0	0	0	0	0	0	0	0	0
n-020	442	154	92	0	9	4	0	0	0	0	0	0	0	0		osa-miR1423-5p	345	416	298	0	0	0	0	0	0	0	0	0	0	0
n-024	1630	277	249	0	47	51	2	4	12	0	0	0	0	1		osa-miR1424	0	0	0	0	0	0	0	0	0	0	0	0	0	0
n-025	12110	1148	434	0	0	0	0	0	0	0	0	0	0	0		osa-miR1425-3p	119	141	111	0	0	0	0	0	0	0	0	0	0	0
n-026	7710	757	327	0	1	0	0	0	0	0	0	0	0	0		osa-miR1425-5p	44603	225	478	0	0	0	0	0	0	0	0	0	0	0
n-028	14	5	0	0	0	0	0	0	0	1	0	0	0	0		osa-miR1426	2	4	2	0	0	0	0	0	1	29	37	11	14	1
n-032	1993	2186	865	3	243	219	11	23	26	0	0	0	0	0		osa-miR1427	1137	0	0	0	0	0	0	0	0	0	0	0	0	0
n-039	72	57	32	0	0	0	0	0	0	0	0	0	0	0		osa-miR1428a-3p	0	0	0	0	0	0	0	0	0	0	0	0	0	0
n-042	215	96	54	0	0	0	0	0	0	0	0	0	0	0		osa-miR1428a-5p	4	0	0	0	0	0	0	0	0	0	0	0	0	0
n-046	2398	8	9	0	0	0	0	0	0	0	1	0	0	0		osa-miR1428b	93	0	1	0	0	0	0	0	0	0	0	0	0	0
n-047	197	20	24	0	0	0	0	0	0	0	0	0	0	0		osa-miR1428e-3p	93	0	1	0	0	0	0	0	0	0	0	0	0	0
n-050	1038	189	43	0	0	0	0	0	0	0	0	0	0	0		osa-miR1428e-5p	240	0	0	0	0	0	0	0	0	0	0	0	0	0
n-054	543	93	35	0	0	0	0	0	0	0	0	0	0	0		osa-miR1429-3p	720	122	198	0	0	1	0	0	0	0	0	0	0	0
n-055	176	34	25	0	0	0	0	0	0	0	0	0	0	0		osa-miR1429-5p	1388	46	52	1	0	0	0	0	0	0	0	0	0	0
n-057	94	151	49	0	0	1	0	0	0	0	0	0	0	0		osa-miR1430	141	0	7	0	0	0	0	0	0	0	0	0	0	0
n-059	1815	1664	493	0	0	1	4	65	122	0	0	0	0	0		osa-miR1431	210	1	3	0	0	0	0	0	0	0	0	0	0	0
n-060	5194	250	143	0	0	0	0	0	0	0	0	0	0	0		osa-miR1432-3p	122	1	0	1	0	0	1	0	0	0	0	0	0	0
n-063	194	393	180	0	0	0	0	0	0	0	0	0	0	0		osa-miR1432-5p	7777	286	385	121	35	67	413	125	28	0	0	0	0	0
n-064	927	140	33	0	0	0	0	0	0	0	0	0	0	0		osa-miR1435	0	0	0	0	0	1	0	0	0	1	0	0	0	1
n-069	347	69	47	0	0	0	0	0	0	0	0	0	0	0		osa-miR1436	1122	1491	649	0	1653	1556	81	58	52	2	0	2	0	3
n-074	47	29	8	0	0	0	0	0	0	0	0	0	0	0		osa-miR1437	20	0	0	0	0	0	0	0	0	0	0	0	0	0
n-096	0	2	0	0	0	0	0	0	0	0	0	0	0	0		osa-miR1437b-3p	20	0	0	0	0	0	0	0	0	0	0	0	0	0
n-098	155	459	194	0	4	3	1	0	3	0	0	0	0	0		osa-miR1437b-5p	27	0	0	0	0	0	0	0	0	0	0	0	0	0
n-099	748	99	76	0	0	0	0	0	0	0	0	0	0	0		osa-miR1438	0	0	0	0	0	0	0	0	0	1	0	0	0	0
n-100	1819	136	90	0	0	0	0	0	0	0	0	0	0	0		osa-miR1439	75	61	41	3	498	468	23	115	115	0	0	0	0	0
n-102	4367	2519	856	0	0	0	0	0	0	0	0	0	0	0		osa-miR1440a	4	0	0	0	0	0	0	0	0	0	0	0	0	0
n-104	581	35	12	0	0	0	0	0	0	0	0	0	0	0		osa-miR1440b	24	15	12	0	10	5	0	0	0	0	0	0	0	0
n-107	1443	270	85	1	59	72	3	23	38	0	0	0	0	0		osa-miR1441	553	168	28	0	0	0	0	0	0	0	0	0	0	0
n-108	252	32	26	0	0	0	0	0	0	0	0	0	0	0		osa-miR1442	98	44	11	0	0	0	0	0	0	0	0	0	0	0
n-113	2670	957	528	0	0	0	0	0	0	0	0	0	0	0		osa-miR156a_b-5p_c-5p_d_e_f-5p_g-5p_h-5p_i_j-5p	329069	47288	275117	196764	18853	11818	34868	74796	70883	2742	3008	10457	179253	343860
n-118	2646	2716	819	0	14	14	7	71	125	7	7	2	0	0		osa-miR156b-3p	1645	29	41	4	0	0	0	5	4	6	3	65	9	10
n-120	1436	760	181	0	0	0	0	0	0	0	0	0	0	0		osa-miR156c-3p_g-3p	25767	27	32	135	0	0	0	1	0	0	2	18	47	7
n-121	662	154	70	0	0	0	0	0	0	0	0	0	0	0		osa-miR156f-3p_h-3p_l-3p	29742	50	70	137	108	27	10	11	12	425	705	2371	4159	23
n-123	530	126	65	0	0	0	0	0	0	0	0	0	0	0		osa-miR156j-3p	7009	30	56	9	108	27	10	10	11	0	0	1	0	0
n-128	4619	2912	1979	0	0	0	0	0	0	0	0	0	0	0		osa-miR156k	327782	45371	261100	190521	18743	11726	34021	73137	69203	2573	2817	10078	176846	345434
n-129	2702	12	6	0	0	0	0	0	0	0	0	0	0	0		osa-miR156l-5p	328020	45535	262861	191527	18776	11706	34104	73373	69477	2575	2820	10154	177550	337531
n-130	1350	8	34	0	0	0	0	0	0	0	0	0	0	0		osa-miR159a.1_b	174812	2295	45525	6012	7082	11282	154	73	55	64986	57663	41611	338	247
n-131	1687	2099	759	0	20	22	0	0	0	0	0	0	0	0		osa-miR159a.2	18211	388	271	0	0	0	0	0	0	0	0	0	0	0
n-134	136	115	214	0	0	0	0	0	0	0	0	0	0	0		osa-miR159c	164076	507	6173	4424	913	1243	65	37	26	64759	56954	41225	330	210
n-135	17	47	130	0	0	0	0	0	0	0	0	0	0	0		osa-miR159d	164075	507	6173	4424	912	1243	65	37	26	64758	56954	41225	330	210
n-137	4523	2919	1076	0	2	2	0	9	15	0	0	0	0	0		osa-miR159e	164075	507	6173	4424	912	1243	65	37	26	64765	56954	41225	330	210
n-139	2558	16	10	0	0	0	0	0	0	1	0	0	0	0		osa-miR159f	164375	511	6300	4450	1024	1398	65	38	28	64837	57394	41494	340	216
n-140	1207	10	42	0	0	0	0	0	0	0	0	0	0	0		osa-miR160a-3p_b-3p	63	124	111	45	227	229	16	80	54	0	0	1	0	0
n-146	741	123	76	0	0	0	0	0	0	0	0	0	0	0		osa-miR160c-3p	53	107	101	43	99	115	13	76	50	0	0	0	0	0
n-148	128	94	33	0	0	0	0	0	0	0	0	0	0	0		osa-miR160d-3p	59	112	90	45	229	230	16	77	53	0	0	0	5	50
n-149	559	99	61	0	0	0	0	0	0	0	0	0	0	0		osa-miR160e-3p	1	1	0	8	0	0	0	0	0	0	0	0	0	0
n-153	329	58	45	0	0	0	0	0	0	0	0	0	0	0		osa-miR160e-5p	9571	130	201	327	42	101	5	15	32	845	1387	1739	2	48
n-156	935	74	74	0	0	0	0	0	0	0	0	0	0	0		osa-miR160f-3p	63	2	7	0	13	18	0	0	0	0	0	0	0	0
n-160	1763	142	89	0	0	0	0	0	0	0	0	0	0	0		osa-miR160f-5p	9424	125	196	316	40	97	3	15	29	790	1302	1673	2	44
n-168	89	150	41	0	0	0	0	1	0	0	0	0	0	0		osa-miR162a	5845	273	326	137	0	0	0	0	0	2717	2583	1054	144	142
n-169	2070	251	133	0	0	0	0	0	0	0	0	0	0	0		osa-miR162b	5625	270	278	129	0	0	0	0	0	2314	2258	939	136	130
n-170	17	0	0	0	0	0	0	0	0	0	0	0	0	0		osa-miR164a	31811	1037	1379	3036	915	635	2207	3896	2331	755	480	1163	1103	8243
n-173	236	19	22	0	0	0	0	0	0	0	0	0	0	0		osa-miR164c	31632	954	1182	971	902	622	2086	3680	2224	659	431	1100	989	7793
n-174	164	23	18	0	0	0	0	0	0	0	0	0	0	0		osa-miR164d	31756	1036	1374	3027	914	634	2201	3889	2323	749	478	1155	1099	8135
n-178	257	45	37	0	0	0	0	0	0	0	0	0	0	0		osa-miR164e	31716	1030	1369	3039	908	629	2195	3877	2316	746	476	1152	1090	7986
n-180	45	3	2	0	0	0	0	0	0	0	0	0	0	0		osa-miR166a-3p_b3p_c-3p_d-3p_f_j-3p	66715	21134	14054	36747	144406	137541	17267	17726	34585	19944	11624	10351	25543	49349
n-184	4875	1192	571	0	0	0	0	0	0	0	0	0	0	0		osa-miR166a-5p_e-3p	495	14	20	15	43	109	13	18	6	0	0	0	2	1
n-188	0	8	0	0	0	0	0	0	0	0	0	0	0	0		osa-miR166b-5p	3499	60	44	42	126	81	77	102	90	3	3	4	700	814
n-192	307	152	132	0	0	0	0	0	0	0	0	0	0	0		osa-miR166c-5p	197	19	35	0	0	0	0	0	0	0	0	0	3	1
n-195	11079	2057	1226	0	0	0	0	0	0	0	0	0	0	0		osa-miR166d-5p	3684	137	72	133	135	92	79	99	90	619	661	895	718	1267
n-198	314	15	10	0	0	0	0	0	0	0	0	0	0	0		osa-miR166e-3p	48198	8691	6896	19216	89266	79870	11167	14025	28605	13993	8394	7817	19834	39429
n-199	399	1	1	0	0	0	0	0	0	0	0	0	0	0		osa-miR166g-3p_h-3p	61608	19452	13012	34421	127005	120838	14618	16776	33721	16516	9976	8524	25350	48447
n-200	11413	2866	1938	0	0	0	0	0	0	0	0	0	0	0		osa-miR166g-5p	16	2	1	0	0	0	0	0	0	0	0	0	0	0
n-213	564	58	28	0	0	0	0	0	0	0	0	0	0	0		osa-miR166h-5p	2622	111	52	119	15	12	3	2	0	3	3	1	494	1234
n-220	254	28	17	0	0	0	0	0	0	0	0	0	0	0		osa-miR166i-3p	60896	17868	11493	31906	124328	116976	13948	16044	32232	15569	9303	8155	24414	44934
n-225	1964	221	118	0	0	0	0	0	0	0	0	0	0	0		osa-miR166i-5p	46	0	0	0	0	0	0	0	0	0	0	0	0	0
																osa-miR166j-5p	1181	13	5	0	0	0	0	0	0	0	0	0	0	0
Note:																osa-miR166k-3p_l-3p	57411	12163	8892	28816	121075	111803	15648	16349	31757	15065	9013	8096	23145	40452
Present in either of the other plants sRNA libraries																osa-miR166k-5p	2586	48	29	95	0	0	0	0	0	450	352	643	479	755
																osa-miR166l-5p	476	14	16	13	43	104	13	14	5	0	0	0	0	0
																osa-miR166m	66651	21019	13869	36641	144282	137382	17244	17705	34519	16559	10004	8556	25481	48892
																osa-miR167a-3p	62	9	10	0	0	0	0	0	0	0	0	0	0	0
	No. of novel miRNA	No. of Known miRNA														osa-miR167a-5p_b_c-5p	43419	43540	35126	12497	65224	52579	10356	17110	21545	11799	20192	15679	6032	749985
Rice	71 (100%)	496 (89.69%)														osa-miR167c-3p	8	7	1	1	16	24	0	0	0	0	0	1	0	0
Maize	3 (4.22%)	131 (23.68%)														osa-miR167d-3p	309	27	10	4	0	0	0	0	0	0	0	0	0	0
Wheat	13 (18.30%)	175 (31.64%)														osa-miR167d-5p_e-5p_f_g_h-5p_i-5p_f_g_h-5p_i-5p_j	43474	43491	35379	12595	65287	52606	10343	17135	21582	11691	20099	15619	6043	749981
Barley	10 (14.08%)	154 (27.84%)														osa-miR167e-3p_i-3p	426	58	117	2716	0	0	0	0	0	2	3	2	0	50
Arabidopsis	4 (5.63%)	120 (21.69%)														osa-miR167h-3p	3095	2	1	2	26	48	8	23	9	7	13	64	0	0
Soybean	2 (2.81%)	110 (19.89%)														osa-miR168a-3p	13093	61	169	37	79	67	9	19	19	158	285	313	8	8
																osa-miR168a-5p	66873	307701	213379	28574	164576	164467	41180	115853	94930	1557	2467	1277	4344	57501
																osa-miR168b	66276	285803	190325	26613	162757	161700	38340	108560	89728	1357	2034	1220	4192	56082
																osa-miR169a	1896	426	1928	469	616	595	32	11	7	571	2137	866	126	767
																osa-miR169b_c	1892	426	1947	469	585	581	32	11	7	571	2132	866	147	783
																osa-miR169d	1861	399	1814	444	580	578	32	11	7	539	2010	827	112	623
																osa-miR169e	1890	416	1893	460	589	587	32	11	7	563	2091	858	144	772
																osa-miR169f.1_g	1903	412	1904	453	607	588	35	11	7	562	2092	848	118	640
																osa-miR169f.2	299	29	27	0	0	0	0	0	0	0	0	0	0	0
																osa-miR169h_i-5p.1_j_k_l_m	1906	412	1906	453	606	588	35	11	7	564	2094	851	118	638
																osa-miR169i-3p	208	7	20	0	0	0	0	0	0	0	0	0	0	0
																osa-miR169i-5p.2	541	0	2	0	0	0	0	0	0	0	0	0	0	0
																osa-miR169n_o	1060	12	279	38	26	5	6	0	0	92	482	173	13	117
																osa-miR169p	0	3	7	1	1	1	0	2	1	0	0	0	0	0
																osa-miR169q	19	1	12	0	0	0	0	0	0	2	1	2	0	0
																osa-miR169r-3p	17	1	16	0	0	1	0	0	0	0	0	0	0	0
																osa-miR169r-5p	1859	398	1813	444	591	580	32	11	7	539	1996	827	112	620
																osa-miR171a	9556	95	225	674	653	1012	154	71	47	2303	1194	2364	3	70
																osa-miR171b	19980	102	244	682	708	1130	155	74	49	3544	1901	3242	4	72
																osa-miR171c-5p	139	5	21	0	114	109	48	62	21	293	375	439	0	17
																osa-miR171d-5p	244	18	17	25	0	4	6	4	1	1	0	0	0	0
																osa-miR171e-5p	248	19	17	31	0	4	6	4	1	0	0	0	0	0
																osa-miR171f-5p	28	1	2	0	1	0	0	0	0	0	0	0	0	0
																osa-miR171g	103	2	5	1	0	3	0	0	0	1	0	1	0	0
																osa-miR171h	153	4	7	6	0	0	3	0	1	41	6	20	0	24
																osa-miR171i-3p	4904	49	31	198	113	191	51	29	14	1902	1012	1957	8	792
																osa-miR171i-5p	7	1	3	0	0	0	0	0	0	0	0	0	1	142
																osa-miR172a_d-3p	2097	3615	2378	691	2256	3631	124	425	465	11799	12737	6121	2549	323
																osa-miR172b	2087	3594	2357	686	2253	3626	123	429	465	11651	12603	6091	2524	317
																osa-miR172c	2082	3585	2349	686	2251	3613	123	423	462	11597	12536	6067	2518	316
																osa-miR172d-5p	169	23	32	5	9	0	1	6	7	428	233	51	60	17
																osa-miR1846a-3p_b-3p	200	0	1	0	0	0	0	0	0	0	0	0	0	0
																osa-miR1846a-5p_b-5p_c-5p	107	3	2	0	0	0	0	0	0	0	0	0	0	0
																osa-miR1846c-3p	3	0	0	0	0	0	0	0	0	0	0	0	0	0
																osa-miR1846d-3p	15	1	2	0	0	0	0	0	0	0	0	0	0	0
																osa-miR1846d-5p	35	4	1	0	0	0	0	0	0	0	0	0	0	0
																osa-miR1846e	398	67	31	0	1	6	0	0	0	0	0	0	0	0
																osa-miR1847.1	46	2	0	0	1	1	0	0	0	0	0	0	0	0
																osa-miR1847.2	0	0	0	0	0	0	0	0	0	0	0	0	0	0
																osa-miR1848	18	0	0	0	0	0	0	0	0	0	0	0	0	0
																osa-miR1849	280	7	11	0	0	0	0	0	0	0	0	0	0	0
																osa-miR1850.1	1252	126	375	0	0	0	0	0	1	0	0	0	0	0
																osa-miR1850.2	280	0	3	0	0	0	0	0	0	0	0	0	0	0
																osa-miR1850.3	101	1	7	0	0	0	0	0	0	0	0	0	0	0
																osa-miR1851	177	5	7	0	0	0	0	0	0	0	0	0	0	0
																osa-miR1852	6	0	0	0	0	0	0	0	1	0	0	0	0	0
																osa-miR1853-3p	0	0	1	0	0	0	0	0	0	0	0	0	0	0
																osa-miR1853-5p	0	0	0	0	0	0	0	0	0	0	0	0	0	0
																osa-miR1854-3p	1	0	0	0	0	0	0	0	0	0	0	0	0	0
																osa-miR1854-5p	0	2	2	0	0	0	0	0	0	0	0	0	0	1
																osa-miR1855	1	1	0	0	0	0	0	0	0	0	0	0	0	0
																osa-miR1856	113	4	1	0	0	0	0	0	0	0	0	0	0	0
																osa-miR1857-3p	97	0	2	0	0	0	0	0	0	0	0	0	0	0
																osa-miR1857-5p	24	2	4	0	1	0	0	0	0	0	0	0	0	0
																osa-miR1858a_b	0	0	0	0	2	1	0	0	0	0	0	0	0	0
																osa-miR1859	19	0	1	0	0	0	0	0	0	0	0	0	0	0
																osa-miR1860-3p	19	8	10	0	0	0	0	0	0	0	0	0	0	0
																osa-miR1860-5p	11	0	4	0	0	0	0	0	0	0	0	0	0	0
																osa-miR1861a_o	38	47	122	0	0	0	0	0	0	0	0	0	0	0
																osa-miR1861b_f_i_l	46	43	114	0	0	0	0	0	0	0	0	0	0	0
																osa-miR1861c	6	6	3	0	0	0	0	0	0	0	0	0	0	0
																osa-miR1861d	46	50	131	0	0	0	0	0	0	0	0	0	0	0
																osa-miR1861e_k_m	8	6	3	0	0	0	0	0	0	0	0	0	0	0
																osa-miR1861g	6	6	3	0	0	0	0	0	0	0	0	0	0	0
																osa-miR1861h_j	46	50	133	0	0	0	0	0	0	0	0	0	0	0
																osa-miR1861n	6	1	0	0	0	0	0	0	0	0	0	0	0	0
																osa-miR1862a	19911	1014	1387	0	0	0	0	0	0	0	0	0	0	0
																osa-miR1862d	26248	1679	2509	0	0	0	0	0	0	0	0	0	0	0
																osa-miR1862e	16454	1159	1752	0	0	0	0	0	0	0	0	0	0	0
																osa-miR1862f_g	20100	1098	2935	0	0	0	0	0	0	0	0	0	0	0
																osa-miR1863a	191	164	208	0	0	2	0	0	0	1	4	0	0	30
																osa-miR1863b	41	2	1	0	0	0	0	0	0	0	0	0	0	0
																osa-miR1863b.2	143	55	69	0	0	0	0	0	0	0	0	0	0	0
																osa-miR1863c	132	39	49	0	0	0	0	0	0	0	0	0	0	0
																osa-miR1864	67	28	22	0	0	0	0	0	0	0	0	0	0	0
																osa-miR1865-3p	31	3	3	0	0	0	0	0	0	0	0	0	0	0
																osa-miR1865-5p	45	13	16	0	0	0	0	0	0	0	0	0	0	0
																osa-miR1866-3p	0	0	0	0	0	0	0	0	0	0	0	0	0	0
																osa-miR1866-5p	2	0	0	0	0	0	0	0	0	0	0	0	0	0
																osa-miR1868	110	292	228	0	0	0	1	1	0	0	1	2	0	0
																osa-miR1869	4	1	1	0	3	1	0	0	0	0	0	0	0	0
																osa-miR1870-3p	198	10	11	0	0	0	0	0	0	0	0	0	0	0
																osa-miR1870-5p	375	1994	981	0	0	0	0	0	0	0	0	0	0	0
																osa-miR1871	1287	21	13	0	0	0	0	0	0	0	0	0	0	0
																osa-miR1872	102	15	6	0	0	0	0	0	0	0	0	0	0	0
																osa-miR1873	2192	109	126	0	0	0	0	0	0	0	0	0	0	0
																osa-miR1874-3p	17	1	0	0	0	0	0	0	0	0	0	0	0	0
																osa-miR1874-5p	8	0	0	0	0	0	0	0	0	0	0	0	0	0
																osa-miR1875	18	20	19	0	0	0	0	0	0	0	0	0	0	0
																osa-miR1876	1302	17	94	0	0	0	0	0	0	0	0	0	0	0
																osa-miR1877	16	1	0	0	0	0	0	0	0	0	0	0	0	0
																osa-miR1878	32	20	24	0	0	0	0	0	0	0	0	0	0	0
																osa-miR1879	317	18	86	0	0	1	0	4	2	0	0	0	0	0
																osa-miR1880	19	6	3	0	0	0	0	0	0	0	0	0	0	0
																osa-miR1881	7	33	19	0	0	0	0	0	0	0	0	0	0	0
																osa-miR1882a_b_c_d_e-5p_f_g_h	74	0	0	0	0	0	0	0	0	0	0	0	0	0
																osa-miR1882e-3p	186085	0	0	0	0	0	0	0	0	0	0	0	0	0
																osa-miR1883a	290	59	29	0	0	0	0	0	0	0	0	0	0	0
																osa-miR2055	173	35	36	0	0	0	0	0	0	0	0	0	0	0
																osa-miR2090	75	0	0	0	0	0	0	0	0	0	0	0	0	0
																osa-miR2091-3p	0	0	0	0	0	0	0	0	0	0	0	0	0	0
																osa-miR2091-5p	0	0	0	0	0	0	0	0	0	0	0	0	0	0
																osa-miR2092-3p	0	0	0	0	0	0	0	0	0	0	0	0	0	0
																osa-miR2092-5p	0	0	0	0	0	0	0	0	1	0	0	0	0	0
																osa-miR2093-3p	1	2	0	0	0	0	0	0	0	0	0	0	0	0
																osa-miR2093-5p	0	5	0	0	0	1	0	0	0	0	0	0	0	0
																osa-miR2094-3p	0	1	0	0	0	0	0	0	0	0	0	0	0	0
																osa-miR2094-5p	0	0	0	0	0	0	0	0	0	0	0	0	0	0
																osa-miR2095-3p	0	0	0	0	0	0	0	0	0	0	0	0	0	0
																osa-miR2095-5p	0	1	0	0	0	0	0	0	0	0	0	0	0	0
																osa-miR2096-3p	40	0	1	0	0	0	0	0	0	0	0	0	0	0
																osa-miR2096-5p	10	0	0	0	0	0	0	0	0	0	0	0	0	0
																osa-miR2097-3p	0	0	0	0	0	0	0	0	0	0	0	0	0	0
																osa-miR2097-5p	1	1	0	0	0	0	0	0	0	0	0	0	0	0
																osa-miR2098-3p	22	6	1	0	0	0	0	0	0	0	0	0	1	6
																osa-miR2098-5p	0	1	0	0	0	0	0	0	0	0	0	0	0	0
																osa-miR2099-3p	0	0	0	0	0	1	0	0	0	0	0	0	0	0
																osa-miR2099-5p	0	0	0	0	0	0	0	0	0	0	0	0	0	0
																osa-miR2100-3p	0	0	0	0	0	0	0	0	0	0	0	0	0	0
																osa-miR2100-5p	8	1	0	0	0	0	0	0	0	0	0	0	0	0
																osa-miR2101-3p	2	11	0	0	0	0	0	0	0	0	0	0	0	0
																osa-miR2101-5p	0	0	0	0	0	0	0	0	0	0	0	0	0	0
																osa-miR2102-3p	0	0	0	0	0	0	0	0	0	0	0	0	0	0
																osa-miR2102-5p	0	0	0	0	0	2	1	0	0	0	0	0	0	0
																osa-miR2103	150	1	0	0	0	0	0	0	0	0	0	0	0	0
																osa-miR2104	0	0	0	0	0	0	0	0	0	0	0	0	0	0
																osa-miR2105	0	2	2	0	0	0	0	0	1	0	0	0	0	0
																osa-miR2106	43	0	0	0	0	0	0	0	0	0	0	0	0	0
																osa-miR2118a	14	2	0	0	0	5	0	0	0	0	0	0	0	0
																osa-miR2118b_n	28	8	0	0	11	46	0	0	0	0	0	0	0	3
																osa-miR2118c_q	13	3	0	0	5	18	0	0	0	0	0	0	0	0
																osa-miR2118d	23	13	1	0	5	16	0	0	0	0	0	0	0	0
																osa-miR2118e_r	23	6	0	0	1	10	0	0	0	0	0	0	0	0
																osa-miR2118f_j_m	14	13	0	0	7	28	0	1	0	0	0	0	0	0
																osa-miR2118g	13	7	0	0	5	22	0	0	0	0	0	0	0	2
																osa-miR2118h_k	3	7	0	0	7	27	0	0	0	0	0	0	0	0
																osa-miR2118i	0	4	0	0	0	0	0	0	0	0	0	0	0	0
																osa-miR2118l	2	5	0	0	2	4	0	0	0	0	0	0	0	0
																osa-miR2118o	10	2	1	0	1	6	0	0	0	0	0	0	0	0
																osa-miR2118p	26	7	0	0	10	33	0	0	0	0	0	0	0	0
																osa-miR2120	119	43	8	0	0	0	0	0	0	0	0	0	0	0
																osa-miR2121a_b	466	155	57	0	0	0	0	0	0	0	0	0	0	1
																osa-miR2122	0	0	0	0	0	0	0	0	0	0	0	0	0	0
																osa-miR2275a_b	1	4	0	0	37	84	0	0	0	0	0	0	0	0
																osa-miR2275c	0	9	1	0	0	4	0	0	0	0	0	0	0	0
																osa-miR2275d	17	46	0	0	26	80	0	0	0	0	0	0	0	0
																osa-miR2863a	15	0	1	0	0	0	0	0	0	0	0	0	0	0
																osa-miR2863b	115	11	15	0	0	0	0	0	0	0	0	0	0	0
																osa-miR2863c	415	193	118	0	0	0	0	0	0	0	0	0	0	0
																osa-miR2864.1	60	0	0	0	0	0	0	0	0	0	0	0	0	0
																osa-miR2864.2	64	4	9	0	0	0	0	0	0	0	0	0	0	0
																osa-miR2865	132	1	0	0	0	0	0	0	0	0	0	0	0	0
																osa-miR2866	9	0	0	0	0	0	0	0	0	0	0	0	0	0
																osa-miR2867-3p	231	31	32	0	1	1	0	0	0	0	0	0	0	0
																osa-miR2867-5p	99	0	1	0	0	0	0	0	0	0	0	0	0	0
																osa-miR2868	2	0	0	0	0	0	0	0	0	0	0	0	0	0
																osa-miR2869	3	0	1	0	0	0	0	0	0	0	0	1	0	0
																osa-miR2870	13	0	1	0	1	0	0	0	0	0	0	0	0	0
																osa-miR2871a-3p_b	612	11	10	0	0	0	0	0	0	0	0	0	0	0
																osa-miR2871a-5p	3301	15	41	0	0	0	0	0	0	0	0	0	0	0
																osa-miR2872	5	0	0	0	0	0	0	0	0	0	0	0	0	0
																osa-miR2873a	1122	34	41	0	0	0	0	0	0	0	0	0	0	0
																osa-miR2873b	881	57	103	0	0	0	0	0	0	0	0	0	0	0
																osa-miR2873c	124	4	8	0	1	0	0	0	0	0	0	0	0	0
																osa-miR2874	91	0	0	0	0	0	0	0	0	0	0	0	0	0
																osa-miR2875	1	0	1	0	0	0	0	0	0	0	0	0	0	0
																osa-miR2876-3p	548	0	0	0	0	0	0	0	0	0	0	0	0	0
																osa-miR2876-5p	5	0	0	0	0	0	0	0	0	0	0	0	0	0
																osa-miR2877	188	0	3	0	0	0	0	0	0	0	0	0	0	0
																osa-miR2878-3p	44	5	6	0	0	0	0	0	0	0	0	0	0	0
																osa-miR2878-5p	18542	31	46	0	0	0	0	0	0	0	0	0	0	0
																osa-miR2879	88	1	2	0	0	0	0	0	0	0	0	0	0	0
																osa-miR2880	335	14	12	0	0	0	0	0	0	0	0	0	0	0
																osa-miR2905	203	107	22	0	3	4	0	0	1	0	0	0	0	0
																osa-miR2907a	0	0	0	0	1	0	0	1	0	0	0	0	0	0
																osa-miR2918	0	0	0	0	0	0	0	0	0	0	0	0	0	0
																osa-miR2919	0	0	1	0	0	1	0	0	0	0	0	0	0	0
																osa-miR2920	0	0	0	0	0	0	0	0	0	0	0	0	0	0
																osa-miR2921	0	0	0	0	0	0	0	0	0	0	0	0	0	0
																osa-miR2922	0	0	0	0	0	0	0	0	0	0	1	0	0	0
																osa-miR2923	0	0	0	0	0	0	0	0	1	0	0	0	0	0
																osa-miR2924	0	0	0	0	0	0	0	0	0	0	0	0	0	0
																osa-miR2925	0	0	0	0	0	0	0	0	0	0	0	0	0	0
																osa-miR2926	1	0	0	0	0	0	0	0	0	0	0	0	0	0
																osa-miR2927	0	0	0	0	0	0	0	0	0	0	0	0	0	0
																osa-miR2928	0	0	1	0	0	0	1	0	0	0	0	0	0	0
																osa-miR2929	0	0	0	0	0	0	0	0	0	0	0	0	0	1
																osa-miR2930	0	0	0	0	0	0	0	0	0	0	0	0	0	0
																osa-miR2931	0	0	0	0	0	0	0	0	0	0	1	0	0	0
																osa-miR2932	0	0	0	0	0	0	0	0	0	0	0	0	0	0
																osa-miR319a-3p	1	4398	301	0	2756	3420	0	1	1	0	0	0	0	0
																osa-miR319a-3p.2-3p_b	808	327	50	11	125	225	15	10	18	26327	4750	5806	2	32
																osa-miR319a-5p	0	17	0	3	0	0	0	0	0	1	0	0	0	0
																osa-miR390-3p	221	74	69	0	36	54	3	1	1	1	3	0	5	2
																osa-miR390-5p	555	300	198	489	891	1042	150	33	26	2564	1972	2096	797	1113
																osa-miR393a	3956	41	72	143	1410	863	67	462	447	2626	3695	3917	35	32
																osa-miR393b-3p	10252	26	56	25	168	122	0	0	0	0	0	0	0	0
																osa-miR393b-5p	3910	40	69	140	1400	861	66	455	443	2592	3639	3877	33	29
																osa-miR394	3057	49	67	133	10	48	19	6	4	8488	2871	1687	3	142
																osa-miR395a	132	8	13	1	3	23	11	17	15	51	88	110	4	1
																osa-miR395b_d_e_g_h_i_j_k_l_m_n_p_q_r_s_y	148	16	22	3	12	52	13	19	17	78	181	165	5	7
																osa-miR395c	138	11	18	1	6	26	11	18	16	51	95	111	5	7
																osa-miR395f	135	9	16	1	6	26	11	16	15	51	95	110	4	6
																osa-miR395o	137	8	17	1	6	25	11	18	16	51	95	111	5	7
																osa-miR395t	132	8	13	1	4	23	11	17	15	50	88	112	5	1
																osa-miR395u	6	4	2	0	0	3	0	0	1	1	0	0	0	0
																osa-miR395v	0	0	0	0	0	0	0	0	1	1	1	0	0	0
																osa-miR395w	1	2	0	0	0	0	0	0	0	0	0	0	0	0
																osa-miR395x	1	0	0	0	5	4	0	0	0	0	0	0	0	0
																osa-miR396a-3p_b-3p	464	41	77	297	1213	761	141	71	29	879	2805	2576	2833	1451
																osa-miR396a-5p_b-5p	1660	65	213	517	1442	950	124	64	36	21160	29032	15634	380	200
																osa-miR396c-3p	389	43	84	294	1236	774	142	65	28	760	2352	2253	2781	1410
																osa-miR396c-5p	1661	56	201	504	1441	951	124	63	35	21377	29158	15679	378	198
																osa-miR396d_g_h	26647	627	1007	3910	2687	1473	402	627	353	0	0	0	0	0
																osa-miR396e-3p	16	7	13	9	46	21	11	11	8	0	0	0	0	0
																osa-miR396e-5p	26759	935	1201	4158	2709	1485	406	644	356	0	1	0	0	0
																osa-miR396f-3p	258	21	38	0	5	6	0	9	8	0	0	0	0	0
																osa-miR396f-5p	26575	608	925	3842	2155	1104	400	620	348	0	1	0	0	0
																osa-miR3979-3p	12	9	64	0	0	1	0	0	0	0	0	0	0	0
																osa-miR3979-5p	22	5	40	0	0	0	0	1	0	0	0	0	0	0
																osa-miR397a	3293	3252	202	75	325	234	2	29	9	8	2	265	2828	154
																osa-miR397b	3292	3247	200	75	325	234	2	29	9	1	1	44	2734	148
																osa-miR3980a-3p_b-3p	0	13	13	0	0	0	0	0	0	0	0	0	0	0
																osa-miR3980a-5p	0	99	51	1	0	0	0	0	0	0	0	0	0	0
																osa-miR3981-3p	154	42	44	0	0	0	0	0	0	0	0	0	0	0
																osa-miR3981-5p	9	7	5	0	0	0	0	0	0	0	0	0	0	0
																osa-miR3982-3p	22	7	2	1	0	0	0	0	0	0	0	0	0	0
																osa-miR3982-5p	22	4	2	0	0	0	0	0	0	0	0	0	0	0
																osa-miR398a	948	15	3	5	18	9	1	1	1	8	6	305	257	19
																osa-miR398b	957	18	5	8	55	23	1	1	1	8	4	294	275	25
																osa-miR399a	620	9	4	618	266	206	4	1	0	118	69	1160	4	261
																osa-miR399d	626	9	4	629	261	196	4	1	0	122	74	1168	4	271
																osa-miR399e_f	610	9	4	558	255	192	3	1	0	119	68	1168	4	213
																osa-miR399g	610	9	4	558	255	192	3	1	0	119	68	1168	4	213
																osa-miR399h	610	9	4	557	254	188	3	1	0	118	68	1156	4	205
																osa-miR399i	618	9	4	678	211	146	4	1	0	109	58	517	4	122
																osa-miR399j	624	9	4	626	261	196	4	1	0	121	73	1166	4	271
																osa-miR399k	22	0	0	22	0	0	0	0	0	0	0	0	0	0
																osa-miR408-3p	4617	138	14	118	8	2	0	0	3	85	2	946	2212	106
																osa-miR408-5p	801	1625	397	6	0	2	0	0	0	0	0	0	4	0
																osa-miR413	0	0	0	0	0	0	0	0	0	0	0	0	0	4
																osa-miR414	4	2	1	0	1	1	7	5	5	1	2	5	0	7
																osa-miR415	0	4	2	3	1	1	1	0	1	0	0	0	0	0
																osa-miR416	1	0	0	0	0	0	0	0	0	1	1	0	0	0
																osa-miR417	1	0	0	0	0	0	0	0	0	0	0	0	0	0
																osa-miR418	1	0	0	0	0	1	0	0	0	0	0	0	0	0
																osa-miR419	3	7	1	0	0	0	0	0	1	0	0	0	0	0
																osa-miR426	0	0	0	0	0	0	0	0	0	0	0	0	0	0
																osa-miR435	319	64	45	0	0	0	0	0	0	0	0	0	0	0
																osa-miR437	226	7	14	1	0	0	0	0	0	0	0	0	0	0
																osa-miR438	0	0	0	0	0	0	0	0	0	0	0	0	0	0
																osa-miR439a_b_c_d_e_f_g_h_i	98	17	2	0	0	0	0	0	0	0	0	0	0	0
																osa-miR440	4	46	23	0	0	0	0	0	0	0	0	0	0	0
																osa-miR443	1	7	4	0	0	0	0	0	0	1	0	0	0	0
																osa-miR444a-3p.1_d.1	477	9	17	0	0	0	0	0	0	0	0	0	0	0
																osa-miR444a-3p.2	3762	181	224	734	158	189	92	95	61	0	0	0	0	0
																osa-miR444a-5p	395	83	113	10	0	0	0	0	0	0	0	0	0	0
																osa-miR444b.1_c.1	18139	63	175	116	103	54	16	14	8	0	0	0	0	0
																osa-miR444b.2_c.2	15774	517	1410	1628	98	109	13	5	8	0	0	0	0	0
																osa-miR444d.3	1053	18	11	84	0	1	1	4	1	0	0	0	0	0
																osa-miR444f	18212	638	1451	1639	115	128	77	83	51	0	0	1	0	0
																osa-miR5071	0	0	0	0	1991	2719	4312	3622	1875	0	0	0	0	0
																osa-miR5072	103	89	164	131	17	23	37	168	293	23	40	161	0	12
																osa-miR5073	39	6	7	912	14	20	0	1	1	0	0	0	0	0
																osa-miR5074	4	2	1	0	0	0	0	0	0	0	0	0	0	0
																osa-miR5075	0	5	1	0	0	0	0	0	0	0	0	0	0	0
																osa-miR5076	15	7	5	1	2	0	6	2	1	0	0	0	0	0
																osa-miR5077	7	42	165	131	90	73	85	311	737	1	8	16	4	20
																osa-miR5078	10	2	1	0	0	0	0	0	0	0	0	0	0	0
																osa-miR5079a_b	5	1	1	0	0	3	1	1	2	0	0	0	0	0
																osa-miR5080	1	0	0	0	0	0	5	0	4	0	0	0	0	0
																osa-miR5081	0	0	1	0	0	0	0	0	0	1	0	0	0	0
																osa-miR5082	11	0	0	0	0	0	0	0	0	0	0	0	0	0
																osa-miR5083	47	4	15	3	10	27	35	22	24	23	11	17	1	0
																osa-miR5143a_b	97	4	2	0	0	0	0	0	0	0	0	0	0	0
																osa-miR5144-3p	15	6	5	0	0	0	0	0	0	0	0	0	0	0
																osa-miR5144-5p	2211	228	199	0	0	0	0	1	0	0	0	0	0	0
																osa-miR5145	485	226	101	0	0	0	3	19	20	0	0	0	0	0
																osa-miR5146	8	5	1	0	0	0	0	0	0	0	0	0	0	0
																osa-miR5147	30	12	7	0	0	0	0	0	1	0	0	0	0	0
																osa-miR5148a_b_c	100	138	22	0	0	0	0	0	0	0	0	0	0	0
																osa-miR5149	256	1	1	0	0	0	0	0	0	0	0	0	0	0
																osa-miR5150-3p	372	29	27	0	0	0	0	0	0	0	0	0	0	0
																osa-miR5150-5p	172	446	376	0	0	0	0	0	0	0	0	0	0	0
																osa-miR5151	50	10	42	0	0	0	0	0	0	0	0	0	0	0
																osa-miR5152-3p	5	1	0	0	0	0	0	0	0	0	0	0	0	0
																osa-miR5152-5p	2	2	0	0	0	0	0	0	0	0	0	0	0	0
																osa-miR5153	48	71	19	0	0	0	0	0	0	0	0	0	0	0
																osa-miR5154	3	13	6	0	0	0	0	0	0	0	0	0	0	0
																osa-miR5155	26	0	0	0	0	0	0	0	0	0	0	0	0	0
																osa-miR5156	36	9	1	0	0	0	0	0	0	0	0	0	0	0
																osa-miR5157a-3p_b-3p	53	0	0	0	0	0	0	0	0	0	0	0	0	0
																osa-miR5157a-5p_b-5p	38	0	1	0	0	0	0	0	0	0	0	0	0	0
																osa-miR5158	7	4	8	0	0	0	0	0	0	0	0	0	0	0
																osa-miR5159	37	2	5	0	0	0	0	0	0	0	0	0	0	0
																osa-miR5160	120	105	36	0	0	0	0	0	0	0	0	0	0	0
																osa-miR5161	32	20	20	4	38	51	7	17	13	5	6	2	0	1
																osa-miR5162	0	0	0	0	0	1	0	0	0	0	0	0	0	0
																osa-miR5179	0	7	0	0	0	0	0	0	0	0	0	0	0	0
																osa-miR528-3p	1370	3	2	2	0	0	0	0	0	0	0	0	0	0
																osa-miR528-5p	4478	24188	3672	2317	6804	1863	10	59	41	0	0	0	0	0
																osa-miR529a	588	15	7	0	0	0	0	0	0	0	0	0	0	0
																osa-miR529b	2736	261	172	0	0	0	0	0	0	0	0	0	0	3
																osa-miR530-3p	301	209	3	0	0	0	0	0	0	4	1	1	0	0
																osa-miR530-5p	5594	181	0	0	3	0	0	0	0	0	0	0	1	12
																osa-miR531a_c	3	0	0	0	0	0	0	0	0	0	0	0	0	0
																osa-miR531b	5	0	0	0	0	0	0	0	0	0	0	0	0	0
																osa-miR5337a	14	2	9	0	0	0	0	0	0	0	0	0	0	0
																osa-miR5337b	41	10	7	0	0	0	0	0	0	0	0	0	0	0
																osa-miR5338	0	0	0	0	0	0	0	0	0	0	0	0	0	0
																osa-miR5339	4	3	1	0	0	0	1	6	0	0	0	0	0	0
																osa-miR5340	2	8	10	0	0	0	0	0	0	0	0	0	0	0
																osa-miR535-3p	1114	4	5	0	0	0	0	0	0	0	0	0	0	0
																osa-miR535-5p	76825	2986	2509	4	0	3	0	0	0	0	0	0	0	4
																osa-miR5484	0	0	0	0	0	0	0	0	0	0	0	0	0	0
																osa-miR5485	0	11	1	0	0	0	0	4	6	0	0	0	0	0
																osa-miR5486	0	87	0	0	0	0	0	0	0	0	0	0	0	0
																osa-miR5487	0	293	0	0	0	0	0	0	0	0	0	0	0	0
																osa-miR5488	0	25	0	0	0	0	0	0	0	0	0	0	0	0
																osa-miR5489	0	0	0	0	0	0	0	0	0	0	0	0	0	0
																osa-miR5490	2	262	0	1	0	0	0	0	1	0	0	0	0	0
																osa-miR5491	0	8	0	0	0	0	0	0	0	0	0	0	0	0
																osa-miR5492	0	4	0	0	1	0	0	0	0	3	0	0	0	1
																osa-miR5493	3	5	5	0	0	0	0	0	0	0	0	0	0	0
																osa-miR5494	0	9	0	0	0	0	0	0	0	0	0	0	0	0
																osa-miR5495	0	0	0	0	0	0	0	0	0	0	0	0	0	0
																osa-miR5496	0	7	0	0	0	0	0	0	0	0	0	0	0	0
																osa-miR5497	0	882	0	0	2	0	0	0	0	0	0	0	0	0
																osa-miR5498	138	25	23	0	0	0	0	0	0	1	0	0	0	0
																osa-miR5499	0	14	0	0	0	0	0	0	1	0	0	0	0	0
																osa-miR5500	1	1	0	0	0	0	0	0	0	0	0	0	0	0
																osa-miR5501	2	0	0	0	0	0	0	0	0	0	0	0	0	0
																osa-miR5502	239	19	4	2	0	0	0	0	0	0	0	0	0	0
																osa-miR5503	2	13	3	0	0	2	2	5	6	0	0	0	0	0
																osa-miR5504	6	2	3	0	0	1	0	0	0	0	0	0	0	0
																osa-miR5505	1	2	0	0	0	0	0	0	0	0	0	0	0	0
																osa-miR5506	0	16	0	0	0	0	0	0	0	0	0	0	0	0
																osa-miR5507	0	0	0	0	0	0	0	0	0	4	0	1	0	0
																osa-miR5508	48	15	27	0	0	0	0	0	0	0	0	0	0	0
																osa-miR5509	0	37	0	0	0	0	0	0	0	0	0	0	0	0
																osa-miR5510	4	1	0	0	0	0	0	0	0	0	0	0	0	0
																osa-miR5511	0	0	0	0	0	0	0	0	0	0	0	0	0	0
																osa-miR5512a_b	11	9	21	0	0	0	0	0	0	0	0	0	0	0
																osa-miR5513	285	8	11	0	0	0	0	0	0	0	0	0	0	0
																osa-miR5514	0	1	0	0	0	0	0	0	0	0	0	0	0	0
																osa-miR5515	1	5	0	0	0	0	0	0	0	0	0	0	0	0
																osa-miR5516a_b	0	26	0	0	0	0	0	0	0	0	0	0	0	0
																osa-miR5517	4	1	0	0	0	0	0	0	0	0	0	0	0	0
																osa-miR5518	0	0	0	0	0	0	0	0	0	0	0	0	0	0
																osa-miR5519	0	51	0	0	0	0	0	0	0	0	0	0	0	0
																osa-miR5521	0	3	0	0	0	0	0	0	0	0	0	0	0	0
																osa-miR5522	135	23	20	0	14	13	0	2	0	0	0	0	0	1
																osa-miR5523	0	1	0	1	1	1	0	1	1	0	1	0	0	0
																osa-miR5524	6	0	0	0	0	0	0	0	0	0	0	0	0	0
																osa-miR5525	1	10	1	0	0	0	0	0	0	0	0	0	0	0
																osa-miR5526	210	35	18	0	0	0	0	0	0	0	0	0	0	0
																osa-miR5527	0	4	0	0	0	0	0	0	0	0	0	0	0	0
																osa-miR5528	0	15	2	0	0	0	0	0	0	0	0	0	0	0
																osa-miR5529	0	4	0	0	0	0	0	0	0	0	0	0	0	0
																osa-miR5530	0	1	0	0	0	0	0	0	0	0	0	0	0	0
																osa-miR5531	0	0	0	0	0	0	0	0	0	0	0	0	0	0
																osa-miR5532	13	7	1	1	0	0	7	7	4	0	0	0	0	5
																osa-miR5533	0	0	0	0	0	0	0	0	0	0	0	0	0	0
																osa-miR5534a	68	7	3	0	0	1	0	0	0	0	0	0	0	0
																osa-miR5534b	68	2	2	0	0	0	0	1	0	0	0	0	0	0
																osa-miR5535	0	0	0	0	0	0	0	0	0	0	0	0	0	0
																osa-miR5536	134	82	47	0	0	0	0	0	0	0	0	0	0	0
																osa-miR5537	24	27	1	0	0	0	0	0	0	0	0	0	0	0
																osa-miR5538	16	1	0	4	0	1	0	0	0	1	1	0	0	0
																osa-miR5539a_b	1	1	1	0	0	0	0	0	0	0	0	0	0	0
																osa-miR5540	561	203	67	0	0	0	0	0	0	0	0	0	0	0
																osa-miR5541	1	0	0	0	0	0	1	0	0	0	0	0	0	0
																osa-miR5542	142	12	4	0	0	0	0	0	0	0	0	0	0	0
																osa-miR5543	0	0	0	0	0	0	1	0	2	0	1	0	0	0
																osa-miR5544	0	0	0	0	0	0	0	0	0	0	0	0	0	0
																osa-miR5788	517	244	288	0	0	0	0	0	0	0	0	0	0	0
																osa-miR5789	0	29	0	0	0	0	0	0	0	0	0	0	0	0
																osa-miR5790	4	2	1	0	0	0	0	0	0	0	0	0	0	0
																osa-miR5791	0	213	0	0	0	0	0	0	0	0	0	0	0	0
																osa-miR5792	1	22	0	0	0	0	0	0	0	0	0	0	0	0
																osa-miR5793	1	142	0	0	0	0	0	0	0	0	0	0	0	0
																osa-miR5794	6361	3427	4464	0	0	0	0	0	0	0	0	0	0	0
																osa-miR5795	378	0	0	0	0	0	0	0	0	0	0	0	0	0
																osa-miR5796	0	34	0	0	0	0	0	0	0	0	0	0	0	0
																osa-miR5797	0	35	0	0	0	0	0	0	0	0	0	0	0	0
																osa-miR5798	0	0	0	0	0	0	0	0	0	0	0	0	0	0
																osa-miR5799	587	2231	678	0	0	0	0	0	0	0	0	0	0	0
																osa-miR5800	0	23	0	0	0	0	0	0	0	0	0	0	0	0
																osa-miR5801	19	1681	338	0	0	0	0	2	0	0	0	0	0	0
																osa-miR5802	1106	355	83	0	0	0	0	0	0	0	0	0	0	0
																osa-miR5803	10	18	3	0	0	0	0	0	0	0	0	0	0	0
																osa-miR5804	14	0	0	0	0	1	0	0	0	0	0	0	0	0
																osa-miR5805	29	4	10	0	0	0	0	0	0	0	0	0	0	0
																osa-miR5806	0	49	0	0	0	0	1	0	1	0	0	0	0	2
																osa-miR5807	382	0	1	0	0	0	0	0	0	0	0	0	0	0
																osa-miR5808	2	682	163	0	0	0	0	0	0	0	0	0	0	0
																osa-miR5809	95	45	40	0	2	2	0	0	0	0	0	0	0	0
																osa-miR5810	2276	246	39	0	0	0	0	0	0	0	0	0	0	0
																osa-miR5811	32	21	7	0	0	0	0	0	0	0	0	0	0	0
																osa-miR5812	53	4	1	0	0	0	0	0	0	0	0	0	0	0
																osa-miR5813	32	12	13	0	1	1	0	0	0	0	0	0	0	0
																osa-miR5814	29	4	11	0	0	0	0	0	0	0	0	0	0	0
																osa-miR5815	167	42	17	0	0	0	0	0	0	0	0	0	0	0
																osa-miR5816	108	93	28	0	0	0	0	0	0	0	0	0	0	0
																osa-miR5817	23	129	43	0	0	0	0	0	0	0	0	0	0	0
																osa-miR5818	0	121	0	0	0	0	0	2	0	0	0	0	0	0
																osa-miR5819	75	0	0	0	0	2	0	0	0	0	0	0	0	0
																osa-miR5820	0	100	0	0	0	0	0	0	0	1	0	0	1	6
																osa-miR5821	22	4	5	0	0	0	0	0	0	0	0	0	0	0
																osa-miR5822	0	0	0	0	0	0	0	0	0	0	0	0	0	0
																osa-miR5823	2	1	2	0	0	0	0	0	0	0	0	0	0	0
																osa-miR5824	27	4	2	0	0	0	0	0	0	0	0	0	0	0
																osa-miR5826	13	2	1	0	0	0	0	0	0	0	0	0	0	0
																osa-miR5827	130	6	3	0	0	0	0	0	0	0	0	0	0	0
																osa-miR5828	3	2	1	0	0	0	0	0	0	0	0	0	0	0
																osa-miR5829	7	1	0	0	0	0	0	0	0	0	0	0	0	0
																osa-miR5830	3	0	0	0	0	0	0	0	0	0	0	0	0	0
																osa-miR5831	3	0	0	0	0	0	0	0	0	0	0	0	0	0
																osa-miR5832	0	3	0	0	0	0	0	0	0	0	0	0	0	0
																osa-miR5833	15	1	1	1	0	0	0	0	0	0	0	0	0	0
																osa-miR5834	0	5	0	0	0	0	0	0	0	0	0	0	0	0
																osa-miR5835	3	1	0	0	0	0	0	0	0	0	0	0	0	0
																osa-miR5836	0	2	0	0	1	0	0	0	0	0	0	0	0	0
																osa-miR5837.1	0	176	0	0	0	0	0	0	0	0	0	0	0	0
																osa-miR5837.2	0	16	0	0	0	0	0	0	0	0	0	0	0	0
																osa-miR6245	2	6	1	0	0	0	0	0	0	0	0	0	0	0
																osa-miR6246	17	1	3	0	0	0	0	0	0	0	0	0	0	0
																osa-miR6247	1	0	0	0	0	0	0	0	0	0	0	0	0	0
																osa-miR6248	54	36	20	1	0	0	0	0	0	0	0	0	0	0
																osa-miR6249a_b	385	127	148	0	1	0	0	0	1	0	0	0	0	0
																osa-miR6250	5	1	3	0	1	4	12	7	0	0	0	0	0	0
																osa-miR6251	252	3	28	0	0	0	0	0	0	0	0	0	0	0
																osa-miR6252	56	5	5	0	0	0	0	0	0	0	0	0	0	0
																osa-miR6253	3	0	4	0	2	1	9	0	1	0	0	0	0	1
																osa-miR6254	6	12	12	0	0	0	0	0	0	0	0	0	0	0
																osa-miR6255	0	0	0	0	0	0	0	0	0	0	0	0	0	0
																osa-miR6256	0	1	2	0	0	0	0	0	0	0	0	0	0	0
																osa-miR7692-3p	46	10	3	0	2	1	0	0	0	0	0	0	0	0
																osa-miR7692-5p	3	1	0	0	0	0	0	0	0	0	0	0	0	0
																osa-miR7693-3p	1126	0	0	0	0	0	0	0	0	0	0	0	0	0
																osa-miR7693-5p	375	1	1	0	0	0	0	0	0	0	0	0	0	0
																osa-miR7694-3p	299	36	44	0	0	0	0	0	0	0	0	0	0	0
																osa-miR7694-5p	8	0	0	0	0	0	0	0	0	0	0	0	0	0
																osa-miR7695-3p	538	2	0	0	0	0	0	0	0	0	0	0	0	0
																osa-miR7695-5p	56	1	0	0	0	0	0	0	0	0	0	0	0	0
																osa-miR810a	110	0	2	0	0	0	0	0	0	0	0	0	0	0
																osa-miR810b.1	1448	22	9	0	0	0	0	0	0	0	0	0	0	0
																osa-miR810b.2	505	3	1	0	0	0	0	0	0	0	0	0	0	0
																osa-miR812a_b_c_d_e	6706	2992	755	0	0	0	0	0	0	0	0	0	0	0
																osa-miR812f	10599	340	229	0	0	0	0	0	0	0	0	0	0	0
																osa-miR812g_h_i_j	11058	964	560	0	0	0	0	0	0	0	0	0	0	0
																osa-miR812k	1498	1875	1888	0	0	0	0	0	0	0	0	0	0	0
																osa-miR812n-3p_t_u	55	157	70	0	0	0	0	0	0	0	0	0	0	0
																osa-miR812n-5p	374	78	62	0	0	0	0	0	0	0	0	0	0	0
																osa-miR812o-3p	3857	2208	835	0	0	0	0	0	0	0	0	0	0	0
																osa-miR812o-5p	146	149	61	0	0	0	0	0	0	0	0	0	0	0
																osa-miR812p	6477	215	84	0	0	0	0	0	0	0	0	0	0	0
																osa-miR812q	436	4	2	0	0	0	0	0	0	0	0	0	0	0
																osa-miR812r	982	54	24	0	0	0	0	0	0	0	0	0	0	0
																osa-miR812s	5369	3277	803	0	0	0	2	0	0	0	0	0	0	0
																osa-miR812v	1098	489	154	0	0	0	0	0	0	0	0	0	0	0
																osa-miR814a_b_c	411	82	32	0	0	0	0	0	0	0	0	0	0	0
																osa-miR815a	519	974	699	0	0	0	0	0	0	0	0	0	0	0
																osa-miR816	14	8	3	0	0	0	0	0	0	1	1	0	0	0
																osa-miR817	33	9	4	0	0	0	0	0	0	0	0	0	0	0
																osa-miR818a	1306	1563	587	0	1	1	1	0	0	0	0	0	0	0
																osa-miR818f	13	278	0	0	0	0	0	0	1	0	0	0	0	0
																osa-miR820a_b_c	10317	1414	713	0	0	0	0	0	0	0	0	0	0	0
																osa-miR821a	7	0	0	0	0	0	0	0	0	0	0	0	0	0
																osa-miR827	2054	462	307	7299	152	189	14	56	77	88	142	283	0	0
