# Supplementary material for: Identification of novel miRNAs from drought tolerant rice variety Nagina 22
Source: Sci Rep. 2016 Aug 8;6:30786. doi: 10.1038/srep30786 (PMC4976344; doi:10.1038/srep30786)
Supplement: Supplementary Table S6 [file srep30786-s7.xlsx]

## Sheet: Table S6
Table S6. Summary of N22 PARE libraries and the distribution of miRNA:target pairs of novel and known miRNAs in each of the three N22 PARE libraries.
PARE Libraries	N22 anthesis spikelet control	N22 heading spikelet control	N22 flag leaf control
No. of raw reads	13595488	21417076	37602328
No. of reads after quality and adapter trimming	8830221	14915785	31630952
No. of reads that mapped to rice transcriptome	6977880	6487737	6155596
Sense alignment with the transcriptome	6730963	5466341	5241485
No. of novel miRNA:target pairs	40:105	20:52	30:91
No. of known miRNA:target pairs (miRBase)	266:895	266:925	349:3054
