# Supplementary material for: Identification of novel miRNAs from drought tolerant rice variety Nagina 22
Source: Sci Rep. 2016 Aug 8;6:30786. doi: 10.1038/srep30786 (PMC4976344; doi:10.1038/srep30786)
Supplement: Supplementary Table S7 [file srep30786-s8.xlsx]

## Sheet: Table S7
Table S7. Summary of target genes identified in 8 different PARE libraries by CleaveLand analyses. High confidence is represented by (reads ≥10, category ≤2 and p-value ≤0.05).
		No. of novel miRNA:target pair	High confidence novel miRNA:target pair	No. of known miRNA:target pair	High confidence known miRNA:target pair
N22 PARE libraries	N22 anthesis spikelet control	40:105	0:0	266:895	4:6
	N22 heading spikelet control	20:52:00	0:0	266:925	1:1
	N22 flag leaf control	30:91	1:2	349:3054	4:7
NCBI PARE libraries	SRR032098	66:527	3:3	501:3350	6:6
	SRR039716-720	71:1530	6:9	542:10514	58:58
	SRR521269	6:8	0:0	104:101	0:0
	SRR032097	60:329	8:6	448:2038	26:19
	SRR034102	70:1169	7:7	536:7617	65:62
	Unique pair	71:2394	19:25	551:16381	102:126
