# Supplementary material for: Identification of novel miRNAs from drought tolerant rice variety Nagina 22
Source: Sci Rep. 2016 Aug 8;6:30786. doi: 10.1038/srep30786 (PMC4976344; doi:10.1038/srep30786)
Supplement: Supplementary Table S8 [file srep30786-s9.xlsx]

## Sheet: Table S8
Table S8. Distribution of miRNA:target pairs based on different confidence parameters as per CleaveLand pipeline analysis. The data represents number of miRNA:target gene pairs in each criterion i.e., degradome reads, category, p-value.
	Degradome reads ≥10	Category ≤2	p-value ≤0.05	Degradome reads ≥10, category ≤2 and p value ≤0.05
No. of novel miRNA:target pair (percent of miRNA)	46:94 (64.7%)	70:945 (98.5%)	52:118 (73.2%)	19:25 (26.8%)
No. of known miRNA:target pair	353:893 (63.8%)	532:6858 (96.2%)	304:495 (54.97%)	102:126 (18.4%)
