# Supplementary material for: Identification of novel miRNAs from drought tolerant rice variety Nagina 22
Source: Sci Rep. 2016 Aug 8;6:30786. doi: 10.1038/srep30786 (PMC4976344; doi:10.1038/srep30786)
Supplement: Supplementary Table S9 [file srep30786-s10.xlsx]

## Sheet: Table S9
Table S9. List of targets for 71 novel miRNAs from 8 PARE libraries analyses. Representative list of targets having the top 10 targets as per criteria are shown.
Novel miRNA	Target LOC (461 unique)	Target LOC (408 unique)	Cleavage site	Library	Reads	Category	p-value	Class	Target gene annotation
n-001	03g57940.4	03g57940	2771	SRR32097	11	1	0.006	class-I	CK1_CaseinKinase_1a.4 - CK1 includes the casein kinase 1 kinases, expressed
n-001	07g03110.1	07g03110	1486	SRR34102	11	2	0.591	class-I	OsFBX213 - F-box domain containing protein, expressed
n-001	03g09210.1	03g09210	1271	SRR32097	5	2	0.205	class-I	NADH dehydrogenase 1 alpha subcomplex subunit 13, putative, expressed
n-001	06g49660.1	06g49660	1625	SRR34102	4	0	0.056	class-I	transferase family protein, putative, expressed
n-001	01g41240.1	01g41240	1154	SRR34102	4	0	0.009	class-I	hydrolase, alpha/beta fold family domain containing protein, expressed
n-001	03g44835.1	03g44835	3588	SRR34102	4	2	0.543	class-I	expressed protein
n-001	11g12040.1	11g12040	925	SRR34102	4	2	0.932	class-I	disease resistance protein RPM1, putative, expressed
n-001	02g10210.1	02g10210	835	SRR34102	4	2	0.739	class-I	expressed protein
n-001	05g50570.1	05g50570	1516	SRR039716-720	4	2	0.791	class-I	OsSCP29 - Putative Serine Carboxypeptidase homologue, expressed
n-001	07g44920.1	07g44920	716	SRR34102	3	1	0.012	class-I	expressed protein
n-002	05g03390.1	05g03390	2456	SRR34102	7	2	0.621	class-II	expressed protein
n-002	06g19990.1	06g19990	689	SRR32097	6	0	0.04	class-II	GPI-anchored protein, putative, expressed
n-002	06g19990.3	06g19990	744	SRR039716-720	6	2	0.986	class-II	GPI-anchored protein, putative, expressed
n-002	06g19990.4	06g19990	836	SRR039716-720	4	2	0.986	class-II	GPI-anchored protein, putative, expressed
n-002	05g03390.2	05g03390	2464	SRR34102	4	2	0.621	class-II	expressed protein
n-002	12g44250.1	12g44250	877	SRR34102	3	2	0.495	class-II	vesicle-associated membrane protein, putative, expressed
n-002	06g19990.2	06g19990	610	SRR039716-720	3	2	0.986	class-II	GPI-anchored protein, putative, expressed
n-002	06g47850.1	06g47850	100	SRR039716-720	3	2	0.918	class-II	zinc finger family protein, putative, expressed
n-002	08g40440.1	08g40440	1318	SRR039716-720	3	2	0.817	class-II	dihydroflavonol-4-reductase, putative, expressed
n-002	06g39750.2	06g39750	1416	SRR039716-720	3	2	0.663	class-II	3-ketoacyl-CoA synthase, putative, expressed
n-006	07g03110.1	07g03110	1486	SRR34102	11	2	0.428	class-II	OsFBX213 - F-box domain containing protein, expressed
n-006	04g49160.1	04g49160	1080	SRR34102	6	2	0.751	class-II	zinc finger, C3HC4 type domain containing protein, expressed
n-006	11g40030.1	11g40030	1192	SRR34102	5	0	0.01	class-II	cyclin-dependent kinase inhibitor, putative, expressed
n-006	03g09210.1	03g09210	1271	SRR32097	5	2	0.136	class-II	NADH dehydrogenase 1 alpha subcomplex subunit 13, putative, expressed
n-006	11g40030.1	11g40030	1192	SRR039716-720	4	0	0.012	class-II	cyclin-dependent kinase inhibitor, putative, expressed
n-006	11g06220.2	11g06220	994	SRR34102	4	1	0.009	class-II	expressed protein
n-006	11g12040.1	11g12040	925	SRR34102	4	2	0.996	class-II	disease resistance protein RPM1, putative, expressed
n-006	05g50570.1	05g50570	1516	SRR039716-720	4	2	0.624	class-II	OsSCP29 - Putative Serine Carboxypeptidase homologue, expressed
n-006	07g44920.1	07g44920	716	SRR34102	3	1	0.006	class-II	expressed protein
n-006	04g08415.1	04g08415	714	SRR039716-720	3	2	0.991	class-II	expressed protein
n-009	10g35060.1	10g35060	1439	SRR32097	11	2	0.313	class-I	Ser/Thr protein phosphatase family protein, putative, expressed
n-009	01g72080.1	01g72080	1110	SRR039716-720	7	2	0.926	class-I	calmodulin-like protein 1, putative, expressed
n-009	10g35060.1	10g35060	1439	SRR32098	6	0	0.019	class-I	Ser/Thr protein phosphatase family protein, putative, expressed
n-009	01g15260.1	01g15260	882	SRR34102	5	2	0.769	class-I	dynein light chain type 1 domain containing protein, expressed
n-009	08g41100.1	08g41100	857	SRR039716-720	4	2	0.926	class-I	CHIT12 - Chitinase family protein precursor, expressed
n-009	10g35060.1	10g35060	1439	SRR039716-720	4	2	0.923	class-I	Ser/Thr protein phosphatase family protein, putative, expressed
n-009	01g15260.1	01g15260	882	SRR32097	3	2	0.313	class-I	dynein light chain type 1 domain containing protein, expressed
n-009	06g23530.1	06g23530	3366	SRR039716-720	3	2	0.923	class-I	pre-mRNA-splicing factor ATP-dependent RNA helicase, putative, expressed
n-009	08g16050.1	08g16050	960	SRR039716-720	3	2	0.923	class-I	tetraspanin family protein, putative, expressed
n-009	07g28930.1	07g28930	1960	SRR32098	2	2	0.199	class-I	expressed protein
n-016	09g32220.1	09g32220	962	SRR32098	7	0	0.007	class-I	pob, putative, expressed
n-016	08g15296.1	08g15296	361	SRR039716-720	6	2	0.64	class-I	photosystem II reaction center protein H, putative, expressed
n-016	02g02400.1	02g02400	1824	SRR039716-720	5	2	0.64	class-I	catalase isozyme A, putative, expressed
n-016	02g02400.3	02g02400	1910	SRR039716-720	4	2	0.64	class-I	catalase isozyme A, putative, expressed
n-016	02g02400.2	02g02400	2173	SRR32098	3	2	0.122	class-I	catalase isozyme A, putative, expressed
n-016	04g58250.1	04g58250	1762	SRR039716-720	2	2	0.572	class-I	protein kinase, putative, expressed
n-016	09g32220.1	09g32220	962	SRR34102	2	2	0.436	class-I	pob, putative, expressed
n-016	09g32220.1	09g32220	962	SRR039716-720	2	2	0.632	class-I	pob, putative, expressed
n-016	11g16370.1	11g16370	1712	SRR34102	2	2	0.442	class-I	uridine/cytidine kinase-like 1, putative, expressed
n-016	02g02400.2	02g02400	2173	SRR039716-720	2	2	0.64	class-I	catalase isozyme A, putative, expressed
n-019	10g21268.1	10g21268	1339	SRR039716-720	52	2	0.983	class-II	ribulose bisphosphate carboxylase large chain precursor, putative, expressed
n-019	09g27250.1	09g27250	1204	SRR34102	11	2	0.149	class-II	plant viral response family protein, putative, expressed
n-019	09g20560.1	09g20560	1112	SRR34102	4	0	0.051	class-II	pumilio-family RNA binding repeat containing protein, expressed
n-019	02g42710.1	02g42710	788	SRR32098	4	2	0.42	class-II	C2 domain containing protein, putative, expressed
n-019	03g43840.1	03g43840	1003	SRR32097	4	2	0.466	class-II	LSD1 zinc finger domain containing protein, expressed
n-019	03g58240.1	03g58240	2515	SRR34102	4	2	0.914	class-II	GTP binding protein, putative, expressed
n-019	03g58240.1	03g58240	2515	SRR039716-720	4	2	0.986	class-II	GTP binding protein, putative, expressed
n-019	02g38190.1	02g38190	781	SRR34102	3	2	0.898	class-II	expressed protein
n-019	03g59710.1	03g59710	181	SRR34102	3	2	0.914	class-II	RNA recognition motif containing protein, putative, expressed
n-019	02g43906.1	02g43906	803	SRR039716-720	3	2	0.986	class-II	ceramide kinase-related, putative, expressed
n-020	03g38260.1	03g38260	745	SRR34102	21	2	0.98	class-I	60S ribosomal protein L19-3, putative, expressed
n-020	05g06770.1	05g06770	656	SRR34102	19	2	0.938	class-I	40S ribosomal protein S27a, putative, expressed
n-020	07g09150.1	07g09150	806	SRR34102	10	2	0.931	class-I	expressed protein
n-020	01g43540.1	01g43540	1308	SRR34102	10	2	0.98	class-I	suppressor of G2 allele of SKP1, putative, expressed
n-020	09g02710.1	09g02710	532	SRR039716-720	9	2	0.969	class-I	CBS domain containing membrane protein, putative, expressed
n-020	05g48750.1	05g48750	1079	SRR34102	8	2	0.526	class-I	3-deoxy-manno-octulosonate cytidylyltransferase, putative, expressed
n-020	03g17070.1	03g17070	988	SRR32097	8	2	0.634	class-I	ATP synthase B chain, chloroplast precursor, putative, expressed
n-020	03g38260.1	03g38260	745	SRR039716-720	8	2	0.999	class-I	60S ribosomal protein L19-3, putative, expressed
n-020	03g08730.1	03g08730	1094	SRR34102	7	2	0.863	class-I	uroporphyrinogen III synthase, putative, expressed
n-020	05g06770.1	05g06770	656	SRR039716-720	7	2	0.992	class-I	40S ribosomal protein S27a, putative, expressed
n-024	01g55830.1	01g55830	1071	SRR039716-720	63	2	1	class-II	glutathione S-transferase, putative, expressed
n-024	12g02300.1	12g02300	480	SRR039716-720	52	2	1	class-II	LTPL26 - Protease inhibitor/seed storage/LTP family protein precursor, expressed
n-024	10g21268.1	10g21268	1218	SRR039716-720	48	2	1	class-II	ribulose bisphosphate carboxylase large chain precursor, putative, expressed
n-024	12g10580.1	12g10580	913	SRR039716-720	42	2	1	class-II	ribulose bisphosphate carboxylase large chain precursor, putative, expressed
n-024	11g02350.1	11g02350	644	SRR039716-720	39	2	1	class-II	LTPL25 - Protease inhibitor/seed storage/LTP family protein precursor, expressed
n-024	11g02350.1	11g02350	644	SRR34102	29	2	1	class-II	LTPL25 - Protease inhibitor/seed storage/LTP family protein precursor, expressed
n-024	07g37550.1	07g37550	980	SRR039716-720	26	2	1	class-II	chlorophyll A-B binding protein, putative, expressed
n-024	12g02300.1	12g02300	480	SRR34102	19	2	1	class-II	LTPL26 - Protease inhibitor/seed storage/LTP family protein precursor, expressed
n-024	06g09610.2	06g09610	915	SRR32097	18	2	0.941	class-II	peroxiredoxin, putative, expressed
n-024	01g55830.1	01g55830	1071	SRR34102	13	2	1	class-II	glutathione S-transferase, putative, expressed
n-025	03g22370.1	03g22370	695	SRR32097	37	2	0.742	class-II	ultraviolet-B-repressible protein, putative, expressed
n-025	03g22370.1	03g22370	695	SRR039716-720	23	2	1	class-II	ultraviolet-B-repressible protein, putative, expressed
n-025	07g46670.3	07g46670	760	SRR039716-720	13	2	1	class-II	early response to dehydration 15, putative, expressed
n-025	06g36700.1	06g36700	2034	SRR34102	11	2	1	class-II	T-complex protein, putative, expressed
n-025	03g60090.2	03g60090	1679	SRR039716-720	9	2	1	class-II	methylenetetrahydrofolate reductase, putative, expressed
n-025	07g33780.1	07g33780	1861	SRR039716-720	8	2	1	class-II	pleiotropic drug resistance protein 5, putative, expressed
n-025	01g65410.1	01g65410	2174	SRR039716-720	7	2	1	class-II	serine hydroxymethyltransferase, mitochondrial precursor, putative, expressed
n-025	01g68740.1	01g68740	1037	SRR039716-720	6	2	1	class-II	keratin, type I cytoskeletal 9, putative, expressed
n-025	04g48490.1	04g48490	1553	SRR34102	6	2	0.995	class-II	fasciclin-like arabinogalactan protein, putative, expressed
n-025	02g45710.1	02g45710	1169	SRR039716-720	6	2	1	class-II	zinc finger, C3HC4 type domain containing protein, expressed
n-026	07g34570.1	07g34570	1302	SRR32097	22	2	0.734	class-I	FAD dependent oxidoreductase domain containing protein, expressed
n-026	07g40130.1	07g40130	1108	SRR34102	16	2	0.994	class-I	retrotransposon protein, putative, Ty3-gypsy subclass, expressed
n-026	04g48490.1	04g48490	1556	SRR34102	16	2	0.99	class-I	fasciclin-like arabinogalactan protein, putative, expressed
n-026	03g49610.1	03g49610	1995	SRR34102	10	2	0.964	class-I	Os3bglu8 - beta-glucosidase, exo-beta-glucansase, high similarity to Os3bglu7, expressed
n-026	07g34570.2	07g34570	1380	SRR32098	9	2	0.684	class-I	FAD dependent oxidoreductase domain containing protein, expressed
n-026	02g44930.1	02g44930	699	SRR34102	7	2	0.964	class-I	HMG1/2, putative, expressed
n-026	01g03680.1	01g03680	825	SRR34102	7	2	0.994	class-I	BBTI8 - Bowman-Birk type bran trypsin inhibitor precursor, expressed
n-026	07g40130.1	07g40130	1108	SRR039716-720	7	2	1	class-I	retrotransposon protein, putative, Ty3-gypsy subclass, expressed
n-026	02g13870.1	02g13870	1216	SRR34102	7	2	0.99	class-I	aquaporin protein, putative, expressed
n-026	07g34570.1	07g34570	1302	SRR039716-720	6	2	1	class-I	FAD dependent oxidoreductase domain containing protein, expressed
n-028	05g02120.1	05g02120	1049	SRR039716-720	34	0	0.037	class-I	pectinacetylesterase domain containing protein, expressed
n-028	01g55830.1	01g55830	1067	SRR039716-720	24	2	1	class-I	glutathione S-transferase, putative, expressed
n-028	01g55830.1	01g55830	1067	SRR34102	23	2	0.998	class-I	glutathione S-transferase, putative, expressed
n-028	02g58139.1	02g58139	3102	N22 ASp	12	1	0.051	class-I	OsSigP1 - Putative Type I Signal Peptidase homologue; employs a putative Ser/His catalytic dyad, expressed
n-028	08g33710.1	08g33710	1169	SRR039716-720	12	2	1	class-I	ribonuclease T2 family domain containing protein, expressed
n-028	07g48244.1	07g48244	409	SRR34102	10	2	0.999	class-I	ubiquinol-cytochrome c reductase complex 6.7 kDa protein, putative, expressed
n-028	05g02120.1	05g02120	1049	SRR34102	9	2	0.791	class-I	pectinacetylesterase domain containing protein, expressed
n-028	12g38360.1	12g38360	542	SRR32097	9	2	0.839	class-I	RALFL31 - Rapid ALkalinization Factor RALF family protein precursor, expressed
n-028	10g41400.1	10g41400	1014	SRR039716-720	8	2	0.999	class-I	peptide methionine sulfoxide reductase, putative, expressed
n-028	11g16970.1	11g16970	1015	N22 ASp	7	2	0.329	class-I	carnitine racemase like protein, putative, expressed
n-032	08g03450.1	08g03450	428	SRR34102	9	2	0.938	class-II	ribosomal protein L37, putative, expressed
n-032	09g37910.1	09g37910	802	SRR34102	9	2	0.831	class-II	HMG1/2, putative, expressed
n-032	04g28620.1	04g28620	1751	SRR039716-720	5	2	0.99	class-II	male sterility protein, putative, expressed
n-032	08g38620.3	08g38620	842	SRR34102	4	2	0.927	class-II	expressed protein
n-032	06g39330.1	06g39330	1642	SRR32097	3	2	0.079	class-II	UDP-glucoronosyl and UDP-glucosyl transferase domain containing protein, expressed
n-032	05g02435.1	05g02435	2507	SRR34102	3	2	0.938	class-II	expressed protein
n-032	01g18800.3	01g18800	2346	SRR32097	3	2	0.487	class-II	CAMK_KIN1/SNF1/Nim1_like.9 - CAMK includes calcium/calmodulin depedent protein kinases, expressed
n-032	03g55784.1	03g55784	1155	SRR34102	3	2	0.927	class-II	tumor necrosis factor superfamily, member 5-induced protein 1, putative, expressed
n-032	01g42520.1	01g42520	1287	SRR039716-720	3	2	0.99	class-II	expressed protein
n-032	06g02144.2	06g02144	1744	SRR039716-720	3	2	0.99	class-II	6-phosphogluconate dehydrogenase, decarboxylating, putative, expressed
n-039	01g53520.2	01g53520	1233	SRR34102	12	2	0.353	class-II	reticulon domain containing protein, putative, expressed
n-039	10g33680.1	10g33680	2407	SRR32097	9	2	0.491	class-II	serine/threonine-protein phosphatase 2A regulatory subunit B subunitbeta, putative, expressed
n-039	09g10760.1	09g10760	554	SRR039716-720	6	2	0.986	class-II	RNA recognition motif containing protein, putative, expressed
n-039	01g53520.1	01g53520	1148	SRR34102	5	2	0.353	class-II	reticulon domain containing protein, putative, expressed
n-039	11g32480.1	11g32480	659	SRR32097	5	2	0.462	class-II	TPR repeat region family protein, expressed
n-039	11g06390.5	11g06390	1477	SRR34102	4	2	0.911	class-II	actin, putative, expressed
n-039	11g01530.2	11g01530	408	SRR039716-720	4	2	0.986	class-II	ferritin-1, chloroplast precursor, putative, expressed
n-039	01g53520.2	01g53520	1233	SRR039716-720	3	2	0.533	class-II	reticulon domain containing protein, putative, expressed
n-039	04g43130.1	04g43130	2071	SRR039716-720	3	2	0.926	class-II	transcriptional corepressor LEUNIG, putative, expressed
n-039	02g20560.1	02g20560	1098	SRR039716-720	3	2	0.926	class-II	fasciclin domain containing protein, expressed
n-042	05g07030.2	05g07030	2092	SRR32097	38	0	0.015	class-II	arginyl-tRNA synthetase, putative, expressed
n-042	08g23730.1	08g23730	1840	SRR34102	11	2	0.708	class-II	class I glutamine amidotransferase, putative, expressed
n-042	03g05812.1	03g05812	3581	SRR32097	7	0	0.02	class-II	expressed protein
n-042	02g43150.1	02g43150	1546	SRR34102	5	2	0.591	class-II	GATA zinc finger domain containing protein, expressed
n-042	05g43650.1	05g43650	1664	SRR32097	5	2	0.258	class-II	expressed protein
n-042	03g23950.1	03g23950	3018	SRR34102	5	2	0.689	class-II	adapitin protein, putative, expressed
n-042	03g23950.1	03g23950	3018	SRR039716-720	5	2	0.87	class-II	adapitin protein, putative, expressed
n-042	05g07030.1	05g07030	2153	SRR32098	4	0	0.011	class-II	arginyl-tRNA synthetase, putative, expressed
n-042	05g07030.1	05g07030	2153	SRR32097	4	2	0.205	class-II	arginyl-tRNA synthetase, putative, expressed
n-042	05g07030.3	05g07030	667	SRR34102	4	2	0.591	class-II	arginyl-tRNA synthetase, putative, expressed
n-046	01g65590.1	01g65590	1702	SRR34102	26	2	0.783	class-I	galactosyltransferase, putative, expressed
n-046	05g41480.1	05g41480	1520	SRR32097	13	0	0.026	class-I	domain of unknown function, DUF250 domain containing protein, expressed
n-046	05g41480.1	05g41480	1520	SRR039716-720	9	2	0.931	class-I	domain of unknown function, DUF250 domain containing protein, expressed
n-046	11g04409.2	11g04409	904	SRR039716-720	7	2	0.931	class-I	expressed protein
n-046	07g30820.2	07g30820	1150	SRR039716-720	6	2	0.923	class-I	zinc finger family protein, putative, expressed
n-046	02g36590.2	02g36590	2448	SRR039716-720	4	2	0.884	class-I	CPuORF19 - conserved peptide uORF-containing transcript, expressed
n-046	01g01650.1	01g01650	1207	SRR039716-720	4	2	0.923	class-I	isoflavone reductase homolog IRL, putative, expressed
n-046	03g43840.1	03g43840	762	SRR039716-720	4	2	0.923	class-I	LSD1 zinc finger domain containing protein, expressed
n-046	02g36590.1	02g36590	2550	SRR039716-720	3	2	0.884	class-I	CPuORF19 - conserved peptide uORF-containing transcript, expressed
n-046	01g01650.1	01g01650	1207	SRR32097	3	2	0.313	class-I	isoflavone reductase homolog IRL, putative, expressed
n-047	01g44140.1	01g44140	29	SRR34102	37	0	0.019	class-I	expressed protein
n-047	12g39380.1	12g39380	2735	SRR039716-720	9	1	0.004	class-I	BTBN24 - Bric-a-Brac, Tramtrack, Broad Complex BTB domain with non-phototropic hypocotyl 3 NPH3 domain, expressed
n-047	06g37610.2	06g37610	1680	SRR039716-720	5	2	0.786	class-I	Cyclopropane-fatty-acyl-phospholipid synthase, putative, expressed
n-047	05g45820.1	05g45820	1266	SRR039716-720	4	0	0.011	class-I	heavy metal-associated domain containing protein, expressed
n-047	09g29480.2	09g29480	2087	SRR34102	4	2	0.586	class-I	2-aminoethanethiol dioxygenase, putative, expressed
n-047	04g46980.1	04g46980	1584	SRR039716-720	3	2	0.543	class-I	cis-zeatin O-glucosyltransferase, putative, expressed
n-047	03g07430.2	03g07430	2489	SRR039716-720	3	2	0.543	class-I	protein kinase domain containing protein, expressed
n-047	03g53150.1	03g53150	885	SRR32098	3	2	0.115	class-I	OsIAA13 - Auxin-responsive Aux/IAA gene family member, expressed
n-047	12g44010.1	12g44010	1687	SRR34102	3	2	0.586	class-I	purple acid phosphatase precursor, putative, expressed
n-047	04g40730.1	04g40730	1238	SRR039716-720	3	2	0.786	class-I	oxidoreductase, short chain dehydrogenase/reductase family, putative, expressed
n-050	06g13190.1	06g13190	525	SRR039716-720	3	2	0.691	class-I	expressed protein
n-050	08g05530.1	08g05530	76	SRR34102	2	2	0.689	class-I	LSM domain containing protein, expressed
n-050	08g05530.1	08g05530	76	SRR039716-720	2	2	0.87	class-I	LSM domain containing protein, expressed
n-050	07g44320.1	07g44320	655	SRR039716-720	2	2	0.87	class-I	expressed protein
n-050	07g43730.1	07g43730	189	SRR32098	2	2	0.325	class-I	transcription elongation factor 1, putative, expressed
n-050	06g09630.1	06g09630	1842	SRR34102	2	2	0.829	class-I	3-oxoacyl-synthase, putative, expressed
n-050	03g64210.3	03g64210	1898	SRR34102	2	2	0.829	class-I	T-complex protein, putative, expressed
n-050	05g46040.2	05g46040	2368	SRR34102	2	2	0.829	class-I	protein phosphatase 2C, putative, expressed
n-050	09g31970.1	09g31970	1807	SRR039716-720	2	2	0.954	class-I	3-hydroxy-3-methylglutaryl-coenzyme A reductase, putative, expressed
n-050	05g34680.2	05g34680	587	SRR039716-720	2	2	0.954	class-I	expressed protein
n-054	09g14560.1	09g14560	118	SRR32098	16	0	0.035	class-II	expressed protein
n-054	05g13940.1	05g13940	1804	SRR34102	13	2	0.939	class-II	retrotransposon protein, putative, unclassified, expressed
n-054	06g05630.3	06g05630	172	SRR32097	11	2	0.467	class-II	GDSL-like lipase/acylhydrolase, putative, expressed
n-054	09g33930.1	09g33930	1502	SRR34102	9	1	0.034	class-II	farnesyltransferase/geranylgeranyltransferase type-1 subunitalpha, putative, expressed
n-054	02g21460.1	02g21460	1558	SRR34102	9	2	0.939	class-II	uncharacterized protein yqjG, putative, expressed
n-054	07g11790.1	07g11790	1817	SRR039716-720	8	2	0.986	class-II	terpene synthase, putative, expressed
n-054	08g40440.1	08g40440	1393	SRR34102	8	2	0.939	class-II	dihydroflavonol-4-reductase, putative, expressed
n-054	12g40920.1	12g40920	1292	SRR039716-720	7	1	0.042	class-II	bZIP transcription factor domain containing protein, expressed
n-054	07g41060.1	07g41060	652	SRR34102	7	2	0.9	class-II	dihydroflavonol-4-reductase, putative, expressed
n-054	09g33930.3	09g33930	1785	SRR34102	7	2	0.897	class-II	farnesyltransferase/geranylgeranyltransferase type-1 subunitalpha, putative, expressed
n-055	05g34550.1	05g34550	309	N22 ASp	13	0	0.064	class-II	MLO domain containing protein, putative, expressed
n-055	05g34550.1	05g34550	309	N22 FL	10	0	0.072	class-II	MLO domain containing protein, putative, expressed
n-055	09g31200.1	09g31200	863	SRR32097	7	2	0.403	class-II	AN1-like zinc finger domain containing protein, expressed
n-055	05g34550.1	05g34550	309	N22 HSp	6	2	0.15	class-II	MLO domain containing protein, putative, expressed
n-055	09g31200.1	09g31200	863	SRR039716-720	6	2	0.97	class-II	AN1-like zinc finger domain containing protein, expressed
n-055	03g03130.2	03g03130	832	SRR039716-720	6	2	0.97	class-II	ubiquitin-conjugating enzyme, putative, expressed
n-055	04g10800.1	04g10800	1391	N22 ASp	5	2	0.066	class-II	inorganic phosphate transporter, putative, expressed
n-055	03g03130.2	03g03130	832	SRR32097	5	2	0.403	class-II	ubiquitin-conjugating enzyme, putative, expressed
n-055	12g12664.2	12g12664	2519	SRR32097	4	2	0.158	class-II	expressed protein
n-055	07g04160.2	07g04160	1151	SRR32097	4	2	0.403	class-II	peptidyl-prolyl cis-trans isomerase, FKBP-type, putative, expressed
n-057	02g57450.2	02g57450	1594	SRR34102	4	2	0.449	class-I	Ser/Thr protein phosphatase family protein, putative, expressed
n-057	02g57450.1	02g57450	1404	SRR32098	2	2	0.124	class-I	Ser/Thr protein phosphatase family protein, putative, expressed
n-057	02g57450.1	02g57450	1404	SRR34102	2	2	0.449	class-I	Ser/Thr protein phosphatase family protein, putative, expressed
n-057	07g36500.1	07g36500	567	SRR34102	2	2	0.449	class-I	Core histone H2A/H2B/H3/H4 domain containing protein, putative, expressed
n-057	08g37130.1	08g37130	1330	SRR32097	1	4	0.073	class-I	oxidoreductase, short chain dehydrogenase/reductase family domain containing protein, expressed
n-057	02g57450.1	02g57450	1404	SRR039716-720	1	4	0.892	class-I	Ser/Thr protein phosphatase family protein, putative, expressed
n-057	02g57450.2	02g57450	1594	SRR039716-720	1	4	0.892	class-I	Ser/Thr protein phosphatase family protein, putative, expressed
n-057	04g09580.1	04g09580	1428	SRR039716-720	1	4	0.882	class-I	expressed protein
n-057	05g01040.1	05g01040	1062	SRR039716-720	1	4	0.74	class-I	serine/threonine-protein kinase, putative, expressed
n-059	07g09150.1	07g09150	806	SRR34102	10	2	0.853	class-I	expressed protein
n-059	08g38620.3	08g38620	846	SRR32097	6	2	0.387	class-I	expressed protein
n-059	12g40920.1	12g40920	1193	SRR32097	4	1	0.005	class-I	bZIP transcription factor domain containing protein, expressed
n-059	11g18730.1	11g18730	2423	SRR039716-720	4	1	0.013	class-I	glycosyl hydrolase family 3 protein, putative, expressed
n-059	07g09150.1	07g09150	806	SRR039716-720	4	2	0.965	class-I	expressed protein
n-059	03g15033.1	03g15033	1357	SRR34102	4	2	0.729	class-I	expressed protein
n-059	03g57940.2	03g57940	2694	SRR32097	4	2	0.22	class-I	CK1_CaseinKinase_1a.4 - CK1 includes the casein kinase 1 kinases, expressed
n-059	08g38620.3	08g38620	846	SRR34102	3	2	0.853	class-I	expressed protein
n-059	02g17940.4	02g17940	1655	SRR34102	3	2	0.853	class-I	leucoanthocyanidin dioxygenase, putative, expressed
n-059	03g02090.1	03g02090	1868	SRR34102	3	2	0.56	class-I	expressed protein
n-060	02g37880.3	02g37880	2435	SRR32097	9	2	0.122	class-I	cyclin G-associated kinase, putative, expressed
n-060	05g03390.1	05g03390	2456	SRR34102	7	2	0.554	class-I	expressed protein
n-060	06g19990.1	06g19990	689	SRR32097	6	0	0.037	class-I	GPI-anchored protein, putative, expressed
n-060	06g19990.3	06g19990	744	SRR039716-720	6	2	0.98	class-I	GPI-anchored protein, putative, expressed
n-060	06g19990.4	06g19990	836	SRR039716-720	4	2	0.98	class-I	GPI-anchored protein, putative, expressed
n-060	05g03390.2	05g03390	2464	SRR34102	4	2	0.554	class-I	expressed protein
n-060	12g44250.1	12g44250	877	SRR34102	3	2	0.581	class-I	vesicle-associated membrane protein, putative, expressed
n-060	06g19990.2	06g19990	610	SRR039716-720	3	2	0.98	class-I	GPI-anchored protein, putative, expressed
n-060	06g47850.1	06g47850	100	SRR039716-720	3	2	0.886	class-I	zinc finger family protein, putative, expressed
n-060	08g40440.1	08g40440	1318	SRR039716-720	3	2	0.839	class-I	dihydroflavonol-4-reductase, putative, expressed
n-063	03g29680.1	03g29680	1092	SRR039716-720	10	2	0.262	class-II	EARLY flowering protein, putative, expressed
n-063	05g33690.3	05g33690	2131	SRR34102	7	2	0.719	class-II	receptor-like protein kinase precursor, putative, expressed
n-063	05g33690.1	05g33690	2352	SRR34102	6	2	0.719	class-II	receptor-like protein kinase precursor, putative, expressed
n-063	09g39380.1	09g39380	993	SRR039716-720	5	2	0.912	class-II	monodehydroascorbate reductase, putative, expressed
n-063	12g31860.1	12g31860	1978	SRR039716-720	5	2	0.891	class-II	ureide permease, putative, expressed
n-063	09g19980.1	09g19980	1088	SRR039716-720	4	0	0.03	class-II	GTP binding protein, putative, expressed
n-063	12g31860.3	12g31860	1986	SRR32098	4	1	0.024	class-II	ureide permease, putative, expressed
n-063	04g39610.2	04g39610	2987	SRR039716-720	3	0	0.036	class-II	glycerophosphoryl diester phosphodiesterase family protein, putative, expressed
n-063	01g66960.1	01g66960	2025	SRR039716-720	3	2	0.912	class-II	selenoprotein precursor, putative, expressed
n-063	07g11790.1	07g11790	1819	SRR039716-720	3	2	0.663	class-II	terpene synthase, putative, expressed
n-064	06g16210.1	06g16210	1612	SRR039716-720	2	1	0.01	class-II	expressed protein
n-064	02g48560.4	02g48560	1257	SRR34102	2	2	0.52	class-II	fatty acid desaturase, putative, expressed
n-064	03g58240.1	03g58240	1557	SRR039716-720	2	2	0.723	class-II	GTP binding protein, putative, expressed
n-064	01g02550.1	01g02550	1033	SRR32098	1	4	0.44	class-II	protein kinase domain containing protein, expressed
n-064	01g02550.1	01g02550	1033	SRR039716-720	1	4	0.919	class-II	protein kinase domain containing protein, expressed
n-064	06g13190.1	06g13190	524	SRR039716-720	1	4	0.919	class-II	expressed protein
n-064	11g24550.1	11g24550	1177	SRR32098	1	4	0.202	class-II	MBTB61 - Bric-a-Brac, Tramtrack, Broad Complex BTB domain with Meprin and TRAF Homology MATH domain, expressed
n-064	01g15640.1	01g15640	480	SRR039716-720	1	4	0.837	class-II	no apical meristem protein, putative, expressed
n-064	09g31970.1	09g31970	1260	SRR34102	1	4	0.606	class-II	3-hydroxy-3-methylglutaryl-coenzyme A reductase, putative, expressed
n-064	04g50204.1	04g50204	1426	SRR039716-720	1	4	0.774	class-II	protein transport protein-related, putative, expressed
n-069	03g29850.1	03g29850	1222	SRR34102	8	0	0.03	class-I	metal cation transporter, putative, expressed
n-069	07g31380.1	07g31380	1729	SRR039716-720	8	2	0.856	class-I	NAD-dependent malic enzyme, mitochondrial precursor, putative, expressed
n-069	05g01250.1	05g01250	916	SRR039716-720	2	2	0.777	class-I	SNF7 domain containing protein, putative, expressed
n-069	03g04570.1	03g04570	1895	SRR039716-720	2	2	0.916	class-I	peptide transporter PTR3-A, putative, expressed
n-069	07g19530.1	07g19530	2255	SRR039716-720	2	2	0.916	class-I	peptidase, putative, expressed
n-069	09g22505.1	09g22505	984	SRR34102	2	2	0.669	class-I	expressed protein
n-069	03g06070.1	03g06070	1552	SRR039716-720	2	2	0.856	class-I	la domain containing protein, putative, expressed
n-069	05g08370.1	05g08370	2064	SRR039716-720	2	3	0.083	class-I	CESA1 - cellulose synthase, expressed
n-069	03g07430.3	03g07430	2405	SRR039716-720	1	4	0.858	class-I	protein kinase domain containing protein, expressed
n-069	03g07430.4	03g07430	3256	SRR039716-720	1	4	0.858	class-I	protein kinase domain containing protein, expressed
n-074	01g06740.1	01g06740	1448	SRR039716-720	5	2	0.278	class-II	ribosome inactivating protein, putative, expressed
n-074	02g06650.1	02g06650	161	SRR34102	4	2	0.648	class-II	COX VIIa, putative, expressed
n-074	02g32469.2	02g32469	886	SRR039716-720	3	2	0.839	class-II	expressed protein
n-074	07g31130.1	07g31130	1115	SRR039716-720	2	2	0.839	class-II	OsWAK72 - OsWAK receptor-like cytoplasmic kinase OsWAK-RLCK, expressed
n-074	03g51600.2	03g51600	117	SRR039716-720	2	2	0.839	class-II	tubulin/FtsZ domain containing protein, putative, expressed
n-074	04g59494.2	04g59494	2377	SRR039716-720	2	2	0.839	class-II	transportin-2, putative, expressed
n-074	04g59494.4	04g59494	2441	SRR039716-720	2	2	0.839	class-II	transportin-2, putative, expressed
n-074	08g13930.1	08g13930	562	SRR039716-720	2	2	0.616	class-II	mannose-1-phosphate guanyltransferase, putative, expressed
n-074	01g06740.1	01g06740	1448	SRR32098	1	4	0.149	class-II	ribosome inactivating protein, putative, expressed
n-074	02g13100.1	02g13100	1520	SRR039716-720	1	4	0.946	class-II	protein phosphatase 2C, putative, expressed
n-096	08g35050.2	08g35050	1787	SRR34102	4	2	0.52	class-I	ARID/BRIGHT DNA-binding domain containing protein, expressed
n-096	03g33450.1	03g33450	395	SRR34102	3	0	0.018	class-I	retrotransposon protein, putative, Ty3-gypsy subclass, expressed
n-096	05g38630.1	05g38630	254	SRR34102	2	2	0.449	class-I	ras-related protein, putative, expressed
n-096	08g45190.1	08g45190	542	SRR039716-720	2	2	0.512	class-I	PGR5, putative, expressed
n-096	08g45190.1	08g45190	542	SRR32097	1	4	0.145	class-I	PGR5, putative, expressed
n-096	01g07810.2	01g07810	475	SRR32098	1	4	0.518	class-I	protein of unknown function domain containing protein, expressed
n-096	01g07810.2	01g07810	475	SRR34102	1	4	0.862	class-I	protein of unknown function domain containing protein, expressed
n-096	01g07810.1	01g07810	538	SRR34102	1	4	0.862	class-I	protein of unknown function domain containing protein, expressed
n-096	02g47500.1	02g47500	1715	SRR34102	1	4	0.82	class-I	nodulin, putative, expressed
n-096	08g35050.1	08g35050	1787	SRR34102	1	4	0.82	class-I	ARID/BRIGHT DNA-binding domain containing protein, expressed
n-098	09g36320.1	09g36320	1602	SRR34102	85	0	0.027	class-II	tyrosine protein kinase domain containing protein, putative, expressed
n-098	08g38620.3	08g38620	847	SRR34102	45	0	0.027	class-II	expressed protein
n-098	08g38620.3	08g38620	847	SRR32097	24	0	0.021	class-II	expressed protein
n-098	07g48370.1	07g48370	2876	SRR34102	19	2	0.665	class-II	glycosyl transferase, family 8, putative, expressed
n-098	09g07320.2	09g07320	1114	SRR34102	18	2	0.719	class-II	ethanol tolerance protein GEKO1, putative, expressed
n-098	08g38620.3	08g38620	847	SRR039716-720	15	0	0.03	class-II	expressed protein
n-098	07g09150.1	07g09150	807	SRR34102	12	2	0.719	class-II	expressed protein
n-098	07g03110.1	07g03110	1486	SRR34102	11	2	0.813	class-II	OsFBX213 - F-box domain containing protein, expressed
n-098	01g57270.1	01g57270	2424	N22 FL	9	2	0.232	class-II	disease resistance RPP13-like protein 1, putative, expressed
n-098	10g40740.1	10g40740	1639	SRR34102	8	0	0.032	class-II	helix-loop-helix DNA-binding domain containing protein, expressed
n-099	12g44030.1	12g44030	1174	SRR32097	2	2	0.091	class-II	purple acid phosphatase precursor, putative, expressed
n-099	05g34700.1	05g34700	1381	SRR34102	2	3	0.017	class-II	GDSL-like lipase/acylhydrolase, putative, expressed
n-099	07g30250.1	07g30250	3121	SRR32098	1	4	0.052	class-II	RFT1, putative, expressed
n-099	11g42970.1	11g42970	808	SRR039716-720	1	4	0.605	class-II	membrane associated DUF588 domain containing protein, putative, expressed
n-099	09g22505.1	09g22505	987	SRR039716-720	1	4	0.605	class-II	expressed protein
n-099	03g47610.3	03g47610	1613	SRR32098	1	4	0.428	class-II	thiamine biosynthesis protein thiC, putative, expressed
n-099	07g44610.2	07g44610	1104	SRR34102	1	4	0.78	class-II	pyrrolidone-carboxylate peptidase, putative, expressed
n-100	04g46310.2	04g46310	1153	SRR039716-720	3	2	0.324	class-I	HEAT repeat family protein, putative, expressed
n-100	02g11830.2	02g11830	3115	SRR34102	2	2	0.2	class-I	coatomer subunit beta, putative, expressed
n-100	10g35436.1	10g35436	2460	SRR34102	1	4	0.208	class-I	Rf1, mitochondrial precursor, putative, expressed
n-100	02g11830.2	02g11830	3115	SRR32098	1	4	0.176	class-I	coatomer subunit beta, putative, expressed
n-100	02g11830.2	02g11830	3115	SRR039716-720	1	4	0.567	class-I	coatomer subunit beta, putative, expressed
n-100	02g11840.1	02g11840	2046	SRR039716-720	1	4	0.567	class-I	coatomer subunit beta-2, putative, expressed
n-100	02g11840.2	02g11840	2114	SRR039716-720	1	4	0.567	class-I	coatomer subunit beta-2, putative, expressed
n-102	08g38620.3	08g38620	847	SRR34102	45	0	0.024	class-I	expressed protein
n-102	08g38620.3	08g38620	847	SRR32097	24	0	0.019	class-I	expressed protein
n-102	08g38620.3	08g38620	847	SRR039716-720	15	0	0.027	class-I	expressed protein
n-102	07g09150.1	07g09150	807	SRR34102	12	2	0.673	class-I	expressed protein
n-102	09g32976.2	09g32976	1009	SRR34102	12	2	0.21	class-I	ribosomal protein L7Ae, putative, expressed
n-102	07g03110.1	07g03110	1486	SRR34102	11	2	0.128	class-I	OsFBX213 - F-box domain containing protein, expressed
n-102	09g15639.1	09g15639	1508	SRR039716-720	11	2	0.616	class-I	expressed protein
n-102	03g15033.1	03g15033	1358	SRR039716-720	10	2	0.824	class-I	expressed protein
n-102	12g40920.4	12g40920	1734	SRR32097	9	0	0.017	class-I	bZIP transcription factor domain containing protein, expressed
n-102	09g32976.1	09g32976	909	SRR34102	9	2	0.21	class-I	ribosomal protein L7Ae, putative, expressed
n-104	09g11810.1	09g11810	154	N22 FL	1	4	0.057	class-I	expressed protein
n-104	02g57650.1	02g57650	1724	SRR039716-720	1	4	0.567	class-I	No apical meristem protein, putative, expressed
n-104	04g51380.2	04g51380	1001	SRR039716-720	1	4	0.4	class-I	protein-S-isoprenylcysteine O-methyltransferase. tax, putative, expressed
n-104	07g01240.1	07g01240	1451	SRR039716-720	1	4	0.4	class-I	expressed protein
n-107	05g34700.1	05g34700	1283	SRR34102	18	2	0.881	class-I	GDSL-like lipase/acylhydrolase, putative, expressed
n-107	07g22930.3	07g22930	2203	SRR039716-720	5	2	0.852	class-I	starch synthase, putative, expressed
n-107	07g40450.1	07g40450	96	SRR32098	4	0	0.036	class-I	expressed protein
n-107	05g41190.2	05g41190	1201	SRR32097	4	2	0.244	class-I	expressed protein
n-107	07g22930.4	07g22930	2029	SRR039716-720	4	2	0.852	class-I	starch synthase, putative, expressed
n-107	03g24760.1	03g24760	1539	SRR34102	3	2	0.849	class-I	terpene synthase, putative, expressed
n-107	01g63880.1	01g63880	2163	SRR34102	3	2	0.849	class-I	expressed protein
n-107	07g22930.2	07g22930	2382	SRR039716-720	3	2	0.852	class-I	starch synthase, putative, expressed
n-107	09g17740.1	09g17740	1232	SRR039716-720	3	3	0.153	class-I	chlorophyll A-B binding protein, putative, expressed
n-107	06g28720.1	06g28720	845	SRR34102	2	1	0.022	class-I	expressed protein
n-108	06g37610.2	06g37610	1683	SRR039716-720	17	0	0.007	class-II	Cyclopropane-fatty-acyl-phospholipid synthase, putative, expressed
n-108	06g37610.1	06g37610	1333	SRR039716-720	16	0	0.007	class-II	Cyclopropane-fatty-acyl-phospholipid synthase, putative, expressed
n-108	05g04520.1	05g04520	276	SRR34102	2	2	0.2	class-II	protein kinase, putative, expressed
n-108	05g45820.1	05g45820	1269	SRR34102	1	4	0.315	class-II	heavy metal-associated domain containing protein, expressed
n-108	05g45820.1	05g45820	1269	SRR039716-720	1	4	0.453	class-II	heavy metal-associated domain containing protein, expressed
n-108	11g02400.1	11g02400	937	SRR039716-720	1	4	0.844	class-II	LTPL8 - Protease inhibitor/seed storage/LTP family protein precursor, expressed
n-108	01g51800.1	01g51800	1033	SRR039716-720	1	4	0.977	class-II	expressed protein
n-108	04g32540.1	04g32540	1822	SRR039716-720	1	4	0.977	class-II	OsSCP24 - Putative Serine Carboxypeptidase homologue, expressed
n-108	08g28710.1	08g28710	1585	SRR34102	1	4	0.804	class-II	receptor protein kinase CRINKLY4 precursor, putative, expressed
n-108	05g07940.4	05g07940	1079	SRR34102	1	4	0.826	class-II	glyoxalase family protein, putative, expressed
n-113	02g37880.3	02g37880	2435	SRR32097	9	2	0.334	class-II	cyclin G-associated kinase, putative, expressed
n-113	03g41229.2	03g41229	1693	SRR34102	7	2	0.751	class-II	expressed protein
n-113	03g38540.1	03g38540	1227	SRR34102	6	0	0.034	class-II	folic acid binding protein, putative, expressed
n-113	06g19990.1	06g19990	689	SRR32097	6	0	0.023	class-II	GPI-anchored protein, putative, expressed
n-113	02g07960.4	02g07960	3220	SRR039716-720	6	2	0.986	class-II	STRUBBELIG-RECEPTOR FAMILY 3 precursor, putative, expressed
n-113	07g45060.1	07g45060	804	SRR34102	6	2	0.796	class-II	uncharacterized GPI-anchored protein At5g19240 precursor, putative, expressed
n-113	03g41229.1	03g41229	1810	SRR34102	6	2	0.751	class-II	expressed protein
n-113	06g19990.3	06g19990	744	SRR039716-720	6	2	0.912	class-II	GPI-anchored protein, putative, expressed
n-113	03g38540.3	03g38540	1372	SRR34102	5	0	0.034	class-II	folic acid binding protein, putative, expressed
n-113	12g40920.4	12g40920	1750	SRR039716-720	5	2	0.898	class-II	bZIP transcription factor domain containing protein, expressed
n-118	09g37240.1	09g37240	13017	SRR32098	101	0	0.043	class-II	glutathione S-transferase, C-terminal domain containing protein, expressed
n-118	05g23720.1	05g23720	1699	SRR34102	17	2	0.968	class-II	mitochondrial carrier protein, putative, expressed
n-118	09g37240.1	09g37240	13017	SRR34102	13	2	0.968	class-II	glutathione S-transferase, C-terminal domain containing protein, expressed
n-118	06g38080.1	06g38080	1960	SRR32098	12	0	0.043	class-II	von Willebrand factor type A domain containing protein, putative, expressed
n-118	07g46370.1	07g46370	3912	SRR34102	9	2	0.998	class-II	WD domain, G-beta repeat domain containing protein, expressed
n-118	10g40090.1	10g40090	1028	SRR32098	9	2	0.534	class-II	expansin precursor, putative, expressed
n-118	01g45700.1	01g45700	775	SRR039716-720	8	2	0.891	class-II	expressed protein
n-118	02g27000.1	02g27000	2967	SRR34102	8	2	0.968	class-II	ATP-binding region, ATPase-like domain containing protein, expressed
n-118	10g42660.1	10g42660	1290	SRR34102	7	0	0.071	class-II	expressed protein
n-118	07g46370.1	07g46370	3912	SRR32098	7	2	0.761	class-II	WD domain, G-beta repeat domain containing protein, expressed
n-120	10g40740.1	10g40740	1639	SRR34102	8	0	0.024	class-I	helix-loop-helix DNA-binding domain containing protein, expressed
n-120	06g12790.1	06g12790	998	SRR34102	8	0	0.024	class-I	ras-related protein, putative, expressed
n-120	06g12790.3	06g12790	2573	SRR34102	5	2	0.673	class-I	ras-related protein, putative, expressed
n-120	06g12790.3	06g12790	2573	SRR039716-720	4	2	0.859	class-I	ras-related protein, putative, expressed
n-120	12g42044.4	12g42044	2441	SRR34102	3	2	0.673	class-I	OsWAK127b - OsWAK short gene, expressed
n-120	12g32986.1	12g32986	2697	SRR34102	3	2	0.249	class-I	heat shock protein, putative, expressed
n-120	10g31660.1	10g31660	473	SRR039716-720	3	2	0.394	class-I	glycine-rich cell wall structural protein 2 precursor, putative, expressed
n-120	02g45225.1	02g45225	594	SRR32098	2	2	0.03	class-I	expressed protein
n-120	09g20010.2	09g20010	1686	SRR34102	2	2	0.673	class-I	SNF1-related protein kinase regulatory subunit beta-2, putative, expressed
n-120	10g40740.1	10g40740	1639	SRR039716-720	2	2	0.859	class-I	helix-loop-helix DNA-binding domain containing protein, expressed
n-121	02g21460.1	02g21460	1555	SRR34102	36	0	0.063	class-II	uncharacterized protein yqjG, putative, expressed
n-121	03g62070.1	03g62070	1413	SRR34102	11	2	0.952	class-II	hydrolase, putative, expressed
n-121	03g29680.1	03g29680	1087	SRR039716-720	9	2	0.862	class-II	EARLY flowering protein, putative, expressed
n-121	05g13940.1	05g13940	1801	SRR34102	7	2	0.905	class-II	retrotransposon protein, putative, unclassified, expressed
n-121	08g38620.3	08g38620	956	SRR34102	7	2	0.905	class-II	expressed protein
n-121	07g11790.1	07g11790	1814	SRR039716-720	7	2	0.984	class-II	terpene synthase, putative, expressed
n-121	03g52010.1	03g52010	1880	SRR039716-720	7	2	0.984	class-II	lecithin cholesterol acyltransferase, putative, expressed
n-121	12g12590.1	12g12590	786	SRR039716-720	7	2	0.995	class-II	NADP-dependent oxidoreductase, putative, expressed
n-121	05g01520.1	05g01520	2303	SRR34102	7	2	0.701	class-II	ECT protein, putative, expressed
n-121	04g15760.1	04g15760	1633	SRR34102	6	2	0.871	class-II	DEFL51 - Defensin and Defensin-like DEFL family, expressed
n-123	02g21460.1	02g21460	1555	SRR34102	36	0	0.074	class-II	uncharacterized protein yqjG, putative, expressed
n-123	12g18729.3	12g18729	3524	SRR039716-720	32	2	0.998	class-II	expressed protein
n-123	12g18729.1	12g18729	3279	SRR039716-720	27	2	0.998	class-II	expressed protein
n-123	12g18729.5	12g18729	3318	SRR039716-720	27	2	0.998	class-II	expressed protein
n-123	12g18729.2	12g18729	3415	SRR039716-720	26	2	0.998	class-II	expressed protein
n-123	12g18729.4	12g18729	3521	SRR039716-720	26	2	0.998	class-II	expressed protein
n-123	12g18729.1	12g18729	3279	SRR32097	13	2	0.599	class-II	expressed protein
n-123	03g62070.1	03g62070	1413	SRR34102	11	2	0.963	class-II	hydrolase, putative, expressed
n-123	06g50520.2	06g50520	1680	SRR34102	10	0	0.087	class-II	expressed protein
n-123	11g31450.1	11g31450	2024	SRR34102	10	2	0.972	class-II	expressed protein
n-128	12g44250.1	12g44250	880	SRR039716-720	18	2	0.97	class-II	vesicle-associated membrane protein, putative, expressed
n-128	08g19114.1	08g19114	2056	SRR039716-720	10	2	0.992	class-II	expressed protein
n-128	08g36840.1	08g36840	1783	SRR039716-720	10	2	0.886	class-II	glycoprotein 3-alpha-L-fucosyltransferase A, putative, expressed
n-128	06g19990.2	06g19990	613	SRR039716-720	9	2	0.992	class-II	GPI-anchored protein, putative, expressed
n-128	04g08415.1	04g08415	733	SRR039716-720	7	1	0.034	class-II	expressed protein
n-128	08g06500.1	08g06500	4574	SRR039716-720	6	0	0.066	class-II	PPR repeat domain containing protein, putative, expressed
n-128	10g33700.1	10g33700	2375	SRR039716-720	6	2	0.859	class-II	PPR repeat containing protein, expressed
n-128	06g47850.1	06g47850	103	SRR039716-720	6	2	0.648	class-II	zinc finger family protein, putative, expressed
n-128	02g29140.1	02g29140	1559	SRR039716-720	6	2	0.97	class-II	ankyrin, putative, expressed
n-128	03g54130.1	03g54130	1198	SRR039716-720	6	2	0.828	class-II	cysteine protease 1 precursor, putative, expressed
n-129	06g13870.1	06g13870	33	N22 HSp	30	3	0.015	class-I	U-box protein CMPG1, putative, expressed
n-129	09g32220.1	09g32220	962	SRR32098	7	0	0.024	class-I	pob, putative, expressed
n-129	12g41220.1	12g41220	707	SRR34102	7	2	0.995	class-I	ubiquitin-conjugating enzyme, putative, expressed
n-129	02g52230.1	02g52230	2165	SRR34102	7	2	0.988	class-I	coronatine-insensitive protein 1, putative, expressed
n-129	01g42880.1	01g42880	1428	SRR32097	6	2	0.677	class-I	transferase family protein, putative, expressed
n-129	02g36590.3	02g36590	2346	SRR039716-720	6	2	1	class-I	CPuORF19 - conserved peptide uORF-containing transcript, expressed
n-129	08g15296.1	08g15296	361	SRR039716-720	6	2	1	class-I	photosystem II reaction center protein H, putative, expressed
n-129	09g36370.1	09g36370	434	SRR039716-720	4	2	1	class-I	ER lumen protein retaining receptor containing protein, expressed
n-129	01g40590.1	01g40590	2021	SRR34102	3	2	0.56	class-I	tyrosine protein kinase domain containing protein, putative, expressed
n-129	04g11890.1	04g11890	465	N22 HSp	3	2	0.145	class-I	OsFBX121 - F-box domain containing protein, expressed
n-130	02g38190.1	02g38190	780	SRR34102	3	2	0.648	class-I	expressed protein
n-130	07g43720.1	07g43720	453	SRR039716-720	3	2	0.97	class-I	DCN1, putative, expressed
n-130	03g60370.1	03g60370	1692	SRR34102	2	2	0.845	class-I	histidine acid phosphatase, putative, expressed
n-130	06g01740.1	06g01740	1650	SRR039716-720	2	2	0.962	class-I	expressed protein
n-130	02g05330.1	02g05330	92	SRR039716-720	2	2	0.962	class-I	DEAD-box ATP-dependent RNA helicase, putative, expressed
n-130	05g49890.1	05g49890	597	SRR34102	2	2	0.867	class-I	ras-related protein, putative, expressed
n-130	05g50480.1	05g50480	1177	SRR039716-720	2	2	0.97	class-I	protein of unknown function DUF1296 domain containing protein, expressed
n-130	05g03590.1	05g03590	737	SRR039716-720	2	2	0.97	class-I	expressed protein
n-130	09g27250.1	09g27250	1203	SRR039716-720	1	4	0.502	class-I	plant viral response family protein, putative, expressed
n-130	10g31640.1	10g31640	727	SRR039716-720	1	4	0.976	class-I	glycine-rich cell wall structural protein 2 precursor, putative, expressed
n-131	05g34700.1	05g34700	1288	SRR34102	9	2	0.867	class-II	GDSL-like lipase/acylhydrolase, putative, expressed
n-131	03g60920.1	03g60920	1010	SRR34102	8	2	0.925	class-II	Methyltransferase small domain containing protein, expressed
n-131	12g08210.1	12g08210	534	SRR039716-720	5	2	0.989	class-II	expressed protein
n-131	02g37856.1	02g37856	2045	SRR34102	4	2	0.775	class-II	expressed protein
n-131	08g02904.1	08g02904	2405	SRR32097	4	2	0.391	class-II	expressed protein
n-131	12g41715.1	12g41715	2435	SRR34102	4	2	0.856	class-II	DEAD-box ATP-dependent RNA helicase, putative, expressed
n-131	01g01520.1	01g01520	1615	SRR32098	3	1	0.037	class-II	transferase family protein, putative, expressed
n-131	01g63270.2	01g63270	3263	SRR32098	3	2	0.436	class-II	alpha-glucan phosphorylast isozyme, putative, expressed
n-131	12g08210.1	12g08210	534	SRR34102	3	2	0.924	class-II	expressed protein
n-131	06g51084.6	06g51084	2799	SRR32098	3	2	0.351	class-II	1,4-alpha-glucan-branching enzyme, chloroplast precursor, putative, expressed
n-134	05g40900.2	05g40900	1004	N22 ASp	15	0	0.06	class-I	expressed protein
n-134	11g18570.1	11g18570	1634	SRR039716-720	12	2	0.407	class-I	cytochrome P450, putative, expressed
n-134	09g31200.1	09g31200	713	SRR039716-720	11	2	0.966	class-I	AN1-like zinc finger domain containing protein, expressed
n-134	05g40900.2	05g40900	1004	N22 HSp	8	0	0.055	class-I	expressed protein
n-134	02g57450.1	02g57450	1402	SRR039716-720	7	2	0.407	class-I	Ser/Thr protein phosphatase family protein, putative, expressed
n-134	05g40900.2	05g40900	1004	N22 FL	7	2	0.256	class-I	expressed protein
n-134	02g57450.2	02g57450	1592	SRR34102	6	2	0.258	class-I	Ser/Thr protein phosphatase family protein, putative, expressed
n-134	02g57450.1	02g57450	1402	SRR34102	6	2	0.258	class-I	Ser/Thr protein phosphatase family protein, putative, expressed
n-134	04g33690.1	04g33690	2701	SRR34102	5	2	0.847	class-I	sec23/Sec24 trunk domain containing protein, expressed
n-134	02g57450.2	02g57450	1592	SRR039716-720	4	2	0.407	class-I	Ser/Thr protein phosphatase family protein, putative, expressed
n-135	04g57739.1	04g57739	1053	SRR34102	13	2	0.591	class-I	expressed protein
n-135	09g31200.1	09g31200	714	SRR039716-720	9	2	0.791	class-I	AN1-like zinc finger domain containing protein, expressed
n-135	04g57739.2	04g57739	1472	SRR34102	7	2	0.591	class-I	expressed protein
n-135	09g31200.1	09g31200	714	SRR32098	4	2	0.181	class-I	AN1-like zinc finger domain containing protein, expressed
n-135	02g57450.2	02g57450	1593	SRR34102	3	2	0.294	class-I	Ser/Thr protein phosphatase family protein, putative, expressed
n-135	02g42585.1	02g42585	2141	SRR039716-720	2	2	0.777	class-I	AP2 domain containing protein, expressed
n-135	02g57450.1	02g57450	1403	SRR32098	2	2	0.075	class-I	Ser/Thr protein phosphatase family protein, putative, expressed
n-135	02g57450.1	02g57450	1403	SRR34102	2	2	0.294	class-I	Ser/Thr protein phosphatase family protein, putative, expressed
n-135	08g08586.4	08g08586	1480	SRR34102	2	2	0.591	class-I	expressed protein
n-135	01g37120.1	01g37120	2325	SRR34102	2	2	0.591	class-I	WD domain, G-beta repeat domain containing protein, expressed
n-137	07g09150.1	07g09150	808	SRR039716-720	27	0	0.056	class-II	expressed protein
n-137	08g38620.3	08g38620	848	SRR34102	15	2	0.908	class-II	expressed protein
n-137	07g09150.1	07g09150	808	SRR34102	14	1	0.036	class-II	expressed protein
n-137	08g38620.3	08g38620	848	SRR039716-720	8	2	0.985	class-II	expressed protein
n-137	02g52900.2	02g52900	1982	SRR32097	7	0	0.021	class-II	glutaredoxin 2, putative, expressed
n-137	09g15639.1	09g15639	1509	SRR039716-720	7	2	0.886	class-II	expressed protein
n-137	03g14730.1	03g14730	1219	SRR039716-720	6	2	0.985	class-II	gibberellin receptor GID1L2, putative, expressed
n-137	03g15033.1	03g15033	1359	SRR039716-720	5	2	0.983	class-II	expressed protein
n-137	03g57940.2	03g57940	2696	SRR32097	5	2	0.142	class-II	CK1_CaseinKinase_1a.4 - CK1 includes the casein kinase 1 kinases, expressed
n-137	01g47330.1	01g47330	733	SRR039716-720	5	2	0.648	class-II	ribosomal protein L7/L12 C-terminal domain containing protein, expressed
n-139	07g02330.1	07g02330	1265	SRR32097	15	0	0.018	class-I	protein phosphatase 2C, putative, expressed
n-139	08g15296.1	08g15296	360	SRR039716-720	14	2	0.948	class-I	photosystem II reaction center protein H, putative, expressed
n-139	03g59300.2	03g59300	960	SRR34102	9	2	0.758	class-I	expressed protein
n-139	03g59300.1	03g59300	1427	SRR34102	8	2	0.758	class-I	expressed protein
n-139	05g25570.1	05g25570	2623	N22 ASp	7	0	0.054	class-I	retrotransposon protein, putative, unclassified, expressed
n-139	03g22420.2	03g22420	2978	N22 FL	7	2	0.138	class-I	AAA-type ATPase family protein, putative, expressed
n-139	01g02290.2	01g02290	200	N22 ASp	6	2	0.134	class-I	Ser/Thr receptor-like kinase, putative, expressed
n-139	01g02290.1	01g02290	200	N22 FL	6	2	0.2	class-I	Ser/Thr receptor-like kinase, putative, expressed
n-139	12g31620.1	12g31620	2870	N22 FL	6	2	0.153	class-I	disease resistance protein RPM1, putative, expressed
n-139	02g11960.1	02g11960	815	N22 HSp	5	2	0.128	class-I	ABC transporter, ATP-binding protein, putative, expressed
n-140	10g21268.1	10g21268	1340	SRR039716-720	67	2	0.938	class-I	ribulose bisphosphate carboxylase large chain precursor, putative, expressed
n-140	10g21268.1	10g21268	1340	SRR32097	25	2	0.334	class-I	ribulose bisphosphate carboxylase large chain precursor, putative, expressed
n-140	09g27250.1	09g27250	1205	SRR34102	23	0	0.003	class-I	plant viral response family protein, putative, expressed
n-140	01g15010.1	01g15010	926	SRR34102	10	2	0.796	class-I	miro, putative, expressed
n-140	04g47170.1	04g47170	1754	SRR34102	9	0	0.034	class-I	ATROPGEF7/ROPGEF7, putative, expressed
n-140	09g27250.1	09g27250	1205	SRR039716-720	9	2	0.213	class-I	plant viral response family protein, putative, expressed
n-140	01g08700.8	01g08700	4359	SRR34102	4	2	0.881	class-I	GIGANTEA, putative, expressed
n-140	04g49370.1	04g49370	972	SRR34102	3	2	0.801	class-I	expressed protein
n-140	11g13890.2	11g13890	790	SRR34102	2	2	0.258	class-I	chlorophyll A-B binding protein, putative, expressed
n-140	02g43906.1	02g43906	804	SRR039716-720	2	2	0.543	class-I	ceramide kinase-related, putative, expressed
n-146	05g05220.1	05g05220	1555	SRR34102	5	2	0.117	class-I	glioma tumor suppressor candidate region gene 2 protein, putative, expressed
n-146	08g33370.2	08g33370	1891	SRR34102	4	2	0.997	class-I	14-3-3 protein, putative, expressed
n-146	05g05220.1	05g05220	1555	SRR039716-720	3	2	0.195	class-I	glioma tumor suppressor candidate region gene 2 protein, putative, expressed
n-146	03g61220.2	03g61220	2755	SRR32098	3	2	0.306	class-I	DEAD-box ATP-dependent RNA helicase 3, putative, expressed
n-146	06g15420.1	06g15420	1188	SRR039716-720	3	2	1	class-I	asparagine synthetase, putative, expressed
n-146	03g17690.2	03g17690	1121	SRR34102	3	3	0.146	class-I	OsAPx1 - Cytosolic Ascorbate Peroxidase encoding gene 1-8, expressed
n-146	03g17690.1	03g17690	1026	SRR34102	3	3	0.146	class-I	OsAPx1 - Cytosolic Ascorbate Peroxidase encoding gene 1-8, expressed
n-146	05g05220.1	05g05220	1555	SRR32098	2	2	0.027	class-I	glioma tumor suppressor candidate region gene 2 protein, putative, expressed
n-146	04g40300.1	04g40300	1834	SRR34102	2	2	0.449	class-I	transglutaminase, putative, expressed
n-146	08g28680.1	08g28680	333	SRR039716-720	2	2	0.939	class-I	ubiquitin-conjugating enzyme, putative, expressed
n-148	10g40740.1	10g40740	1639	SRR34102	8	0	0.017	class-II	helix-loop-helix DNA-binding domain containing protein, expressed
n-148	06g12790.1	06g12790	998	SRR34102	8	0	0.017	class-II	ras-related protein, putative, expressed
n-148	06g12790.3	06g12790	2573	SRR34102	5	2	0.554	class-II	ras-related protein, putative, expressed
n-148	06g12790.3	06g12790	2573	SRR039716-720	4	2	0.757	class-II	ras-related protein, putative, expressed
n-148	12g42044.4	12g42044	2441	SRR34102	3	2	0.554	class-II	OsWAK127b - OsWAK short gene, expressed
n-148	12g32986.1	12g32986	2697	SRR34102	3	2	0.463	class-II	heat shock protein, putative, expressed
n-148	02g45225.1	02g45225	594	SRR32098	2	2	0.033	class-II	expressed protein
n-148	10g40740.1	10g40740	1639	SRR039716-720	2	2	0.757	class-II	helix-loop-helix DNA-binding domain containing protein, expressed
n-148	05g02754.1	05g02754	285	SRR34102	2	2	0.18	class-II	expressed protein
n-148	09g39360.1	09g39360	2242	SRR32097	2	2	0.147	class-II	expressed protein
n-149	03g37970.1	03g37970	865	SRR34102	40	2	0.984	class-II	ribosomal protein L13, putative, expressed
n-149	03g37970.1	03g37970	865	SRR32097	22	2	0.653	class-II	ribosomal protein L13, putative, expressed
n-149	12g17830.1	12g17830	787	SRR32097	19	0	0.068	class-II	expressed protein
n-149	12g19381.1	12g19381	682	SRR039716-720	17	3	0.277	class-II	ribulose bisphosphate carboxylase small chain, chloroplast precursor, putative, expressed
n-149	01g35830.1	01g35830	1122	SRR34102	12	2	0.984	class-II	expressed protein
n-149	04g55650.2	04g55650	1657	SRR039716-720	12	2	0.999	class-II	oryzain alpha chain precursor, putative, expressed
n-149	03g37970.1	03g37970	865	SRR039716-720	11	2	0.999	class-II	ribosomal protein L13, putative, expressed
n-149	02g21430.1	02g21430	2555	SRR039716-720	11	2	0.999	class-II	AML1, putative, expressed
n-149	03g01960.1	03g01960	824	SRR039716-720	8	2	1	class-II	expressed protein
n-149	02g43280.1	02g43280	1736	SRR039716-720	7	2	0.98	class-II	aldehyde dehydrogenase, putative, expressed
n-153	06g45290.1	06g45290	483	SRR32098	7	2	0.227	class-I	pollen allergen, putative, expressed
n-153	12g36194.1	12g36194	660	SRR039716-720	6	2	0.852	class-I	nucleoside diphosphate kinase, putative, expressed
n-153	05g14240.2	05g14240	1378	SRR039716-720	5	2	0.852	class-I	aquaporin protein, putative, expressed
n-153	12g32284.1	12g32284	342	SRR34102	4	2	0.806	class-I	glycine-rich protein, putative, expressed
n-153	05g14240.2	05g14240	1378	SRR34102	4	2	0.665	class-I	aquaporin protein, putative, expressed
n-153	05g14240.1	05g14240	1135	SRR039716-720	4	2	0.852	class-I	aquaporin protein, putative, expressed
n-153	06g51430.1	06g51430	1839	SRR34102	3	2	0.806	class-I	signal peptide peptidase-like 2B, putative, expressed
n-153	05g14240.1	05g14240	1135	SRR34102	3	2	0.665	class-I	aquaporin protein, putative, expressed
n-153	02g15550.2	02g15550	553	SRR039716-720	2	2	0.479	class-I	spermidine synthase, putative, expressed
n-153	01g50160.1	01g50160	4045	SRR039716-720	2	2	0.868	class-I	MDR-like ABC transporter, putative, expressed
n-156	06g48500.2	06g48500	1492	SRR039716-720	21	1	0.016	class-II	expressed protein
n-156	06g48500.1	06g48500	1418	SRR039716-720	15	2	0.804	class-II	expressed protein
n-156	02g52250.1	02g52250	2196	SRR039716-720	10	1	0.011	class-II	SKIP/SNW domain containing protein, expressed
n-156	05g34700.1	05g34700	1386	SRR34102	9	2	0.526	class-II	GDSL-like lipase/acylhydrolase, putative, expressed
n-156	02g52250.1	02g52250	2196	SRR34102	8	2	0.476	class-II	SKIP/SNW domain containing protein, expressed
n-156	03g49126.1	03g49126	2234	SRR039716-720	8	2	0.677	class-II	expressed protein
n-156	07g30250.1	07g30250	3126	SRR039716-720	4	2	0.213	class-II	RFT1, putative, expressed
n-156	05g03140.1	05g03140	1199	SRR34102	4	2	0.526	class-II	tetraspanin family protein, putative, expressed
n-156	07g34006.1	07g34006	1364	SRR039716-720	4	2	0.523	class-II	transporter family protein, putative, expressed
n-156	04g27950.1	04g27950	901	SRR039716-720	3	1	0.004	class-II	expressed protein
n-160	02g47020.1	02g47020	1691	SRR32097	78	2	0.074	class-II	phosphoribulokinase/Uridine kinase family protein, expressed
n-160	02g47020.1	02g47020	1691	SRR039716-720	5	2	0.407	class-II	phosphoribulokinase/Uridine kinase family protein, expressed
n-160	05g01250.1	05g01250	899	SRR039716-720	4	2	0.367	class-II	SNF7 domain containing protein, putative, expressed
n-160	03g02320.1	03g02320	1532	SRR039716-720	3	2	0.407	class-II	STE_PAK_Ste20_STLK.3 - STE kinases include homologs to sterile 7, sterile 11 and sterile 20 from yeast, expressed
n-160	05g01250.1	05g01250	899	SRR34102	2	2	0.23	class-II	SNF7 domain containing protein, putative, expressed
n-160	10g35436.1	10g35436	2458	SRR34102	1	4	0.135	class-II	Rf1, mitochondrial precursor, putative, expressed
n-160	11g43480.1	11g43480	1276	SRR039716-720	1	4	0.672	class-II	Leucine Rich Repeat family protein, expressed
n-160	03g02320.2	03g02320	1532	SRR039716-720	1	4	0.672	class-II	STE_PAK_Ste20_STLK.3 - STE kinases include homologs to sterile 7, sterile 11 and sterile 20 from yeast, expressed
n-168	08g38620.3	08g38620	847	SRR34102	45	0	0.054	class-I	expressed protein
n-168	08g38620.3	08g38620	847	SRR32097	24	0	0.042	class-I	expressed protein
n-168	07g48370.1	07g48370	2876	SRR34102	19	2	0.923	class-I	glycosyl transferase, family 8, putative, expressed
n-168	08g38620.3	08g38620	847	SRR039716-720	15	0	0.06	class-I	expressed protein
n-168	07g09150.1	07g09150	807	SRR34102	12	2	0.923	class-I	expressed protein
n-168	07g03110.1	07g03110	1486	SRR34102	11	2	0.665	class-I	OsFBX213 - F-box domain containing protein, expressed
n-168	09g15639.1	09g15639	1508	SRR039716-720	11	2	0.989	class-I	expressed protein
n-168	03g15033.1	03g15033	1358	SRR039716-720	10	2	0.884	class-I	expressed protein
n-168	12g40920.4	12g40920	1734	SRR32097	9	0	0.021	class-I	bZIP transcription factor domain containing protein, expressed
n-168	10g40740.1	10g40740	1639	SRR34102	8	0	0.026	class-I	helix-loop-helix DNA-binding domain containing protein, expressed
n-169	06g39760.1	06g39760	1672	SRR32097	11	2	0.251	class-I	WD domain, G-beta repeat domain containing protein, expressed
n-169	10g16640.1	10g16640	4983	SRR34102	3	2	0.543	class-I	expressed protein
n-169	05g25180.1	05g25180	1916	SRR039716-720	3	2	0.862	class-I	zinc finger, C3HC4 type family protein, expressed
n-169	08g37500.1	08g37500	1351	SRR039716-720	2	2	0.782	class-I	expressed protein
n-169	07g23790.3	07g23790	1230	SRR34102	2	2	0.677	class-I	expressed protein
n-169	09g34070.2	09g34070	2237	SRR34102	2	2	0.677	class-I	RNA recognition motif containing protein, expressed
n-169	01g03510.1	01g03510	2278	SRR34102	1	4	0.84	class-I	WD domain, G-beta repeat domain containing protein, expressed
n-169	02g27870.1	02g27870	551	SRR039716-720	1	4	0.946	class-I	expressed protein
n-169	11g16530.1	11g16530	3625	SRR32098	1	4	0.528	class-I	mal, putative, expressed
n-169	03g57280.1	03g57280	1340	SRR34102	1	4	0.87	class-I	N-dimethylguanosine tRNA methyltransferase, putative, expressed
n-170	04g57610.3	04g57610	3132	SRR039716-720	19	2	0.262	class-I	auxin response factor, putative, expressed
n-170	04g57610.1	04g57610	3144	SRR34102	17	2	0.16	class-I	auxin response factor, putative, expressed
n-170	04g57610.1	04g57610	3144	SRR039716-720	14	2	0.262	class-I	auxin response factor, putative, expressed
n-170	04g57610.3	04g57610	3132	SRR34102	12	2	0.16	class-I	auxin response factor, putative, expressed
n-170	04g57610.1	04g57610	3144	SRR32098	2	2	0.038	class-I	auxin response factor, putative, expressed
n-170	03g58160.1	03g58160	1251	SRR039716-720	2	2	0.195	class-I	heat stress transcription factor, putative, expressed
n-170	04g57610.1	04g57610	3144	SRR32097	1	4	0.064	class-I	auxin response factor, putative, expressed
n-170	07g07590.1	07g07590	334	SRR039716-720	1	4	0.478	class-I	expressed protein
n-170	03g01920.1	03g01920	456	SRR32098	1	4	0.102	class-I	expressed protein
n-170	05g26990.2	05g26990	2441	SRR34102	1	4	0.253	class-I	phospholipid-transporting ATPase 2, putative, expressed
n-173	09g30140.1	09g30140	808	SRR32097	40	0	0.021	class-I	expressed protein
n-173	12g18729.1	12g18729	3258	SRR039716-720	38	2	0.624	class-I	expressed protein
n-173	12g18729.5	12g18729	3297	SRR039716-720	30	2	0.624	class-I	expressed protein
n-173	12g18729.4	12g18729	3500	SRR039716-720	28	2	0.624	class-I	expressed protein
n-173	12g18729.3	12g18729	3503	SRR039716-720	28	2	0.624	class-I	expressed protein
n-173	05g25890.1	05g25890	217	SRR039716-720	27	0	0.03	class-I	expressed protein
n-173	12g18729.2	12g18729	3394	SRR039716-720	27	2	0.624	class-I	expressed protein
n-173	02g03750.1	02g03750	1958	SRR039716-720	25	0	0.014	class-I	polygalacturonase, putative, expressed
n-173	12g37510.1	12g37510	1605	SRR039716-720	23	0	0.038	class-I	UDP-glucoronosyl and UDP-glucosyl transferase domain containing protein, expressed
n-173	05g43650.1	05g43650	1578	SRR039716-720	22	0	0.03	class-I	expressed protein
n-174	10g35930.1	10g35930	993	SRR32098	11	2	0.887	class-I	OsPLIM2c - LIM domain protein, putative actin-binding protein and transcription factor, expressed
n-174	03g60840.1	03g60840	732	SRR039716-720	11	2	1	class-I	BBTI13 - Bowman-Birk type bran trypsin inhibitor precursor, expressed
n-174	10g35930.1	10g35930	993	SRR32097	10	2	0.919	class-I	OsPLIM2c - LIM domain protein, putative actin-binding protein and transcription factor, expressed
n-174	04g48470.1	04g48470	138	N22 HSp	8	0	0.24	class-I	expressed protein
n-174	03g32270.1	03g32270	511	SRR039716-720	8	2	1	class-I	hydrolase, alpha/beta fold family domain containing protein, expressed
n-174	03g04580.1	03g04580	586	N22 HSp	7	2	0.521	class-I	expressed protein
n-174	04g48470.1	04g48470	138	N22 ASp	7	2	0.603	class-I	expressed protein
n-174	01g42340.1	01g42340	65	N22 FL	7	2	0.761	class-I	expressed protein
n-174	03g29460.1	03g29460	505	SRR039716-720	6	2	1	class-I	60S ribosomal protein, putative, expressed
n-174	03g60840.1	03g60840	732	SRR34102	5	2	1	class-I	BBTI13 - Bowman-Birk type bran trypsin inhibitor precursor, expressed
n-178	02g34580.1	02g34580	61	SRR039716-720	4	0	0.012	class-II	ammonium transporter protein, putative, expressed
n-178	09g26620.2	09g26620	989	SRR32097	4	2	0.091	class-II	auxin-repressed protein, putative, expressed
n-178	09g26620.4	09g26620	782	SRR039716-720	4	2	0.479	class-II	auxin-repressed protein, putative, expressed
n-178	04g53830.1	04g53830	1173	SRR039716-720	3	2	0.616	class-II	3-beta hydroxysteroid dehydrogenase/isomerase family protein, putative, expressed
n-178	07g36260.2	07g36260	2055	SRR34102	3	2	0.384	class-II	transposon protein, putative, Pong sub-class, expressed
n-178	04g40970.1	04g40970	3532	SRR34102	3	2	0.384	class-II	DEAD-box ATP-dependent RNA helicase, putative, expressed
n-178	09g26620.2	09g26620	989	SRR039716-720	3	2	0.479	class-II	auxin-repressed protein, putative, expressed
n-178	03g47960.1	03g47960	886	SRR32097	2	0	0.002	class-II	expressed protein
n-178	02g10500.1	02g10500	510	SRR039716-720	2	2	0.616	class-II	expressed protein
n-178	02g34580.1	02g34580	61	SRR34102	2	2	0.384	class-II	ammonium transporter protein, putative, expressed
n-180	06g05120.2	06g05120	274	SRR039716-720	5	2	0.791	class-I	expressed protein
n-180	02g35090.1	02g35090	967	SRR039716-720	3	2	0.791	class-I	expressed protein
n-180	02g03580.3	02g03580	970	SRR039716-720	2	2	0.729	class-I	transcription factor, putative, expressed
n-180	09g22450.1	09g22450	2050	SRR34102	2	2	0.591	class-I	lipase, putative, expressed
n-180	03g34300.1	03g34300	1154	SRR039716-720	2	2	0.791	class-I	TMS membrane protein/tumour differentially expressed protein, putative, expressed
n-180	10g40700.1	10g40700	1027	SRR039716-720	2	2	0.791	class-I	expansin precursor, putative, expressed
n-180	06g05120.1	06g05120	256	SRR039716-720	2	2	0.791	class-I	expressed protein
n-180	09g24650.3	09g24650	1206	SRR34102	1	4	0.688	class-I	zinc finger, C3HC4 type, putative, expressed
n-180	09g24650.1	09g24650	1312	SRR039716-720	1	4	0.844	class-I	zinc finger, C3HC4 type, putative, expressed
n-180	11g07450.1	11g07450	1402	SRR34102	1	4	0.804	class-I	zinc finger, C3HC4 type domain containing protein, expressed
n-184	03g50885.1	03g50885	1104	SRR039716-720	19	2	0.64	class-I	actin, putative, expressed
n-184	03g50885.1	03g50885	1104	SRR34102	12	2	0.442	class-I	actin, putative, expressed
n-184	02g58670.2	02g58670	1119	SRR34102	9	2	0.337	class-I	bZIP transcription factor domain containing protein, expressed
n-184	02g58670.1	02g58670	961	SRR34102	9	2	0.337	class-I	bZIP transcription factor domain containing protein, expressed
n-184	05g07940.1	05g07940	1108	SRR34102	8	0	0.014	class-I	glyoxalase family protein, putative, expressed
n-184	09g16995.1	09g16995	1306	SRR34102	7	2	0.442	class-I	transposon protein, putative, CACTA, En/Spm sub-class, expressed
n-184	03g02150.2	03g02150	3737	SRR32097	6	2	0.139	class-I	adapitin protein, putative, expressed
n-184	05g07940.5	05g07940	1071	SRR34102	5	0	0.014	class-I	glyoxalase family protein, putative, expressed
n-184	04g40970.1	04g40970	3534	SRR34102	5	1	0.009	class-I	DEAD-box ATP-dependent RNA helicase, putative, expressed
n-184	09g27140.1	09g27140	1081	SRR34102	5	2	0.311	class-I	expressed protein
n-188	07g31870.1	07g31870	600	SRR32097	18	2	0.207	class-II	expressed protein
n-188	11g05050.1	11g05050	665	SRR039716-720	9	2	0.824	class-II	stem-specific protein TSJT1, putative, expressed
n-188	11g05050.1	11g05050	665	SRR32097	7	2	0.225	class-II	stem-specific protein TSJT1, putative, expressed
n-188	07g31870.1	07g31870	600	SRR039716-720	5	2	0.796	class-II	expressed protein
n-188	04g53220.1	04g53220	841	SRR34102	4	2	0.489	class-II	signal recognition particle 14 kDa protein, putative, expressed
n-188	11g05050.1	11g05050	665	SRR34102	3	2	0.63	class-II	stem-specific protein TSJT1, putative, expressed
n-188	11g05050.1	11g05050	665	SRR32098	3	3	0.003	class-II	stem-specific protein TSJT1, putative, expressed
n-188	01g03730.1	01g03730	1135	SRR039716-720	2	2	0.691	class-II	nuclease PA3, putative, expressed
n-188	02g39200.1	02g39200	1266	SRR039716-720	1	4	0.243	class-II	nucleotide-sugar transporter family protein, putative, expressed
n-188	03g13600.1	03g13600	1061	SRR34102	1	4	0.767	class-II	ZOS3-07 - C2H2 zinc finger protein, expressed
n-192	11g26910.1	11g26910	859	SRR32097	160	2	0.108	class-I	SKP1-like protein 1B, putative, expressed
n-192	03g50885.1	03g50885	1105	SRR34102	16	2	0.128	class-I	actin, putative, expressed
n-192	03g50885.1	03g50885	1105	SRR039716-720	15	2	0.213	class-I	actin, putative, expressed
n-192	11g26910.1	11g26910	859	SRR34102	10	2	0.361	class-I	SKP1-like protein 1B, putative, expressed
n-192	11g26910.1	11g26910	859	SRR039716-720	9	2	0.543	class-I	SKP1-like protein 1B, putative, expressed
n-192	12g01620.1	12g01620	1272	SRR039716-720	6	2	0.213	class-I	expressed protein
n-192	04g31120.5	04g31120	3969	SRR039716-720	5	2	0.543	class-I	OsFBK14 - F-box domain and kelch repeat containing protein, expressed
n-192	12g01620.1	12g01620	1272	SRR34102	5	2	0.128	class-I	expressed protein
n-192	07g30790.1	07g30790	1638	SRR32097	4	0	0.003	class-I	ubiquinol-cytochrome C chaperone family protein, putative, expressed
n-192	11g26910.1	11g26910	859	SRR32098	4	2	0.095	class-I	SKP1-like protein 1B, putative, expressed
n-195	12g44250.1	12g44250	880	SRR039716-720	18	2	0.729	class-II	vesicle-associated membrane protein, putative, expressed
n-195	08g19114.1	08g19114	2056	SRR039716-720	10	2	0.989	class-II	expressed protein
n-195	08g36840.1	08g36840	1783	SRR039716-720	10	2	0.912	class-II	glycoprotein 3-alpha-L-fucosyltransferase A, putative, expressed
n-195	06g19990.2	06g19990	613	SRR039716-720	9	2	0.989	class-II	GPI-anchored protein, putative, expressed
n-195	04g08415.1	04g08415	733	SRR039716-720	7	1	0.031	class-II	expressed protein
n-195	08g06500.1	08g06500	4574	SRR039716-720	6	0	0.061	class-II	PPR repeat domain containing protein, putative, expressed
n-195	02g29140.1	02g29140	1559	SRR039716-720	6	2	0.896	class-II	ankyrin, putative, expressed
n-195	03g54130.1	03g54130	1198	SRR039716-720	6	2	0.989	class-II	cysteine protease 1 precursor, putative, expressed
n-195	06g47850.1	06g47850	103	SRR039716-720	6	2	0.353	class-II	zinc finger family protein, putative, expressed
n-195	10g33700.1	10g33700	2375	SRR039716-720	6	2	0.941	class-II	PPR repeat containing protein, expressed
n-198	02g34580.1	02g34580	61	SRR039716-720	4	0	0.004	class-I	ammonium transporter protein, putative, expressed
n-198	05g34700.1	05g34700	1325	SRR34102	3	2	0.581	class-I	GDSL-like lipase/acylhydrolase, putative, expressed
n-198	09g07320.1	09g07320	1398	SRR039716-720	3	2	0.782	class-I	ethanol tolerance protein GEKO1, putative, expressed
n-198	04g40970.1	04g40970	3532	SRR34102	3	2	0.294	class-I	DEAD-box ATP-dependent RNA helicase, putative, expressed
n-198	02g30730.2	02g30730	2830	SRR039716-720	3	2	0.456	class-I	SART-1 family protein, putative, expressed
n-198	04g53830.1	04g53830	1173	SRR039716-720	3	2	0.479	class-I	3-beta hydroxysteroid dehydrogenase/isomerase family protein, putative, expressed
n-198	03g47960.1	03g47960	886	SRR32097	2	0	0.002	class-I	expressed protein
n-198	02g34580.1	02g34580	61	SRR34102	2	2	0.16	class-I	ammonium transporter protein, putative, expressed
n-198	04g28250.1	04g28250	600	SRR039716-720	2	2	0.262	class-I	cysteine proteinase inhibitor precursor, putative, expressed
n-198	09g07320.1	09g07320	1398	SRR34102	2	2	0.581	class-I	ethanol tolerance protein GEKO1, putative, expressed
n-199	01g49065.1	01g49065	917	N22 FL	11	0	0.008	class-I	expressed protein
n-199	08g26230.7	08g26230	812	N22 FL	10	0	0.014	class-I	expressed protein
n-199	12g37870.1	12g37870	1043	SRR039716-720	10	2	0.479	class-I	ATP-grasp domain containing protein, expressed
n-199	01g49065.1	01g49065	917	N22 ASp	8	2	0.022	class-I	expressed protein
n-199	08g26230.7	08g26230	812	N22 ASp	7	0	0.012	class-I	expressed protein
n-199	01g10950.1	01g10950	98	SRR34102	5	2	0.139	class-I	peptide-N4-asparagine amidase A, putative, expressed
n-199	04g39210.1	04g39210	1346	SRR039716-720	5	2	0.324	class-I	agmatine deiminase, putative, expressed
n-199	08g26230.3	08g26230	482	N22 ASp	4	0	0.012	class-I	expressed protein
n-199	01g49065.1	01g49065	917	N22 HSp	4	2	0.018	class-I	expressed protein
n-199	01g49065.1	01g49065	917	SRR34102	4	2	0.2	class-I	expressed protein
n-200	12g44250.1	12g44250	880	SRR039716-720	18	2	0.981	class-II	vesicle-associated membrane protein, putative, expressed
n-200	02g43110.1	02g43110	892	SRR34102	11	0	0.032	class-II	sodium/calcium exchanger 1 precursor, putative, expressed
n-200	08g19114.1	08g19114	2056	SRR039716-720	10	2	0.986	class-II	expressed protein
n-200	08g36840.1	08g36840	1783	SRR039716-720	10	2	0.986	class-II	glycoprotein 3-alpha-L-fucosyltransferase A, putative, expressed
n-200	06g19990.2	06g19990	613	SRR039716-720	9	2	0.986	class-II	GPI-anchored protein, putative, expressed
n-200	04g08415.1	04g08415	733	SRR039716-720	7	1	0.039	class-II	expressed protein
n-200	08g06500.1	08g06500	4574	SRR039716-720	6	0	0.057	class-II	PPR repeat domain containing protein, putative, expressed
n-200	06g47850.1	06g47850	103	SRR039716-720	6	2	0.456	class-II	zinc finger family protein, putative, expressed
n-200	02g29140.1	02g29140	1559	SRR039716-720	6	2	0.986	class-II	ankyrin, putative, expressed
n-200	10g33700.1	10g33700	2375	SRR039716-720	6	2	0.986	class-II	PPR repeat containing protein, expressed
n-213	08g45170.3	08g45170	1003	SRR34102	3	2	0.072	class-I	carboxyl-terminal peptidase, putative, expressed
n-213	05g25180.1	05g25180	1917	SRR039716-720	2	2	0.407	class-I	zinc finger, C3HC4 type family protein, expressed
n-213	09g34070.1	09g34070	2238	SRR039716-720	2	2	0.512	class-I	RNA recognition motif containing protein, expressed
n-213	05g25180.1	05g25180	1917	SRR34102	1	4	0.503	class-I	zinc finger, C3HC4 type family protein, expressed
n-213	05g32630.1	05g32630	1367	SRR32098	1	4	0.298	class-I	mitochondrial carrier protein, putative, expressed
n-213	01g41220.2	01g41220	576	SRR32098	1	4	0.298	class-I	DUF538 domain containing protein, putative, expressed
n-213	05g32630.1	05g32630	1367	SRR34102	1	4	0.617	class-I	mitochondrial carrier protein, putative, expressed
n-213	09g34070.2	09g34070	2238	SRR34102	1	4	0.617	class-I	RNA recognition motif containing protein, expressed
n-213	05g32630.1	05g32630	1367	SRR039716-720	1	4	0.784	class-I	mitochondrial carrier protein, putative, expressed
n-213	03g49630.2	03g49630	1997	SRR039716-720	1	4	0.784	class-I	expressed protein
n-225	08g45170.3	08g45170	1003	SRR34102	3	2	0.258	class-I	carboxyl-terminal peptidase, putative, expressed
n-225	05g25180.1	05g25180	1917	SRR039716-720	2	2	0.735	class-I	zinc finger, C3HC4 type family protein, expressed
n-225	09g11510.1	09g11510	1108	SRR34102	1	4	0.722	class-I	phosphoglycerate mutase, putative, expressed
n-225	03g54760.1	03g54760	1178	SRR32098	1	4	0.481	class-I	mitochondrial carrier protein, putative, expressed
n-225	05g32630.1	05g32630	1367	SRR32098	1	4	0.481	class-I	mitochondrial carrier protein, putative, expressed
n-225	05g32630.1	05g32630	1367	SRR34102	1	4	0.831	class-I	mitochondrial carrier protein, putative, expressed
n-225	05g25180.1	05g25180	1917	SRR34102	1	4	0.831	class-I	zinc finger, C3HC4 type family protein, expressed
n-225	03g16580.1	03g16580	329	SRR34102	1	4	0.831	class-I	expressed protein
n-225	12g01390.1	12g01390	4001	SRR34102	1	4	0.831	class-I	clathrin heavy chain, putative, expressed
n-225	05g32630.1	05g32630	1367	SRR039716-720	1	4	0.941	class-I	mitochondrial carrier protein, putative, expressed
n-220	06g38080.1	06g38080	1960	SRR32098	12	0	0.004	class-I	von Willebrand factor type A domain containing protein, putative, expressed
n-220	02g02980.1	02g02980	2005	SRR34102	6	2	0.428	class-I	MATE domain containing protein, expressed
n-220	10g42410.1	10g42410	1689	SRR039716-720	6	2	0.456	class-I	zinc-binding protein, putative, expressed
n-220	02g02980.1	02g02980	2005	SRR039716-720	2	2	0.624	class-I	MATE domain containing protein, expressed
n-220	09g07660.2	09g07660	2444	SRR32098	2	2	0.19	class-I	ELMO/CED-12 family protein, putative, expressed
n-220	10g42410.3	10g42410	1782	SRR34102	1	4	0.557	class-I	zinc-binding protein, putative, expressed
n-220	12g19590.1	12g19590	1654	SRR34102	1	4	0.649	class-I	WD domain, G-beta repeat domain containing protein, expressed
n-220	12g12470.1	12g12470	1225	SRR039716-720	1	4	0.812	class-I	NADP-dependent oxidoreductase, putative, expressed
n-220	10g20350.1	10g20350	1772	SRR039716-720	1	4	0.812	class-I	MATE efflux family protein, putative, expressed
n-220	06g36050.1	06g36050	1472	SRR34102	1	4	0.891	class-I	expressed protein
Note:
Highlighted cells are miRNAs with multiple genome hits yet having high confidence target parameters.
