# Supplementary material for: Identification of novel miRNAs from drought tolerant rice variety Nagina 22
Source: Sci Rep. 2016 Aug 8;6:30786. doi: 10.1038/srep30786 (PMC4976344; doi:10.1038/srep30786)
Supplement: Supplementary Table S10 [file srep30786-s11.xlsx]

## Sheet: Table S10
Table S10. List of orthologous miRNA target genes. Target genes of ortholgous miRNAs with threshold kept on read value and category.
miRNA (10 unique)	Target LOC (44 unique)	Target LOC (38 unique)	Reads	Category	p-value	Target gene annotation
osa-miR5056	06g02180.1	06g02180	13	2	0.94	CSLD2 - cellulose synthase-like family D
osa-miR5056	10g41410.1	10g41410	15	2	0.97	nucleoside diphosphate kinase
osa-miR5056	10g41410.2	10g41410	16	2	0.97	nucleoside diphosphate kinase
osa-miR5368	06g04270.1	06g04270	28	2	1	transketolase, chloroplast precursor
osa-miR5368	02g20890.1	02g20890	17	2	1	transposon protein, putative, Mutator sub-class
osa-miR5368	05g20954.4	05g20954	11	2	1	retrotransposon protein, putative, unclassified
osa-miR5368	06g31190.1	06g31190	10	2	1	intracellular protein transport protein USO1-related
osa-miR5368	08g42210.1	08g42210	15	2	1	expressed protein
osa-miR5368	11g22150.1	11g22150	20	2	1	retrotransposon protein
osa-miR5368	11g22150.2	11g22150	11	2	1	retrotransposon protein
osa-miR5368	11g22150.3	11g22150	23	2	1	retrotransposon protein
osa-miR6194	08g04500.2	08g04500	11	2	0.99	terpene synthase, putative, expressed
osa-miR6194	01g43540.1	01g43540	16	2	0.95	suppressor of G2 allele of SKP1
osa-miR6196	03g60840.1	03g60840	10	2	1	BBTI13 - Bowman-Birk type bran trypsin inhibitor precursor
osa-miR6196	04g52940.1	04g52940	10	2	1	SIT4 phosphatase-associated protein domain containing protein
osa-miR6196	07g47640.1	07g47640	25	2	1	ultraviolet-B-repressible protein
osa-miR6196	07g47640.1	07g47640	139	2	0.96	ultraviolet-B-repressible protein
osa-miR6196	03g41060.1	03g41060	11	2	1	GASR2 - Gibberellin-regulated GASA/GAST/Snakin family protein
osa-miR6196	03g33370.1	03g33370	12	2	0.87	retrotransposon protein
osa-miR6206	10g35840.1	10g35840	17	2	0.97	shikimate/quinate 5-dehydrogenase
osa-miR6207	01g47330.1	01g47330	47	0	0.11	ribosomal protein L7/L12 C-terminal domain containing protein
osa-miR6207	01g31690.1	01g31690	14	2	1	oxygen-evolving enhancer protein 1, chloroplast precursor
osa-miR6207	01g47330.1	01g47330	10	2	0.65	ribosomal protein L7/L12 C-terminal domain containing protein
osa-miR6221-5p	10g36950.1	10g36950	10	2	0.76	DUF677 domain containing protein
osa-miR6485	09g02400.4	09g02400	10	0	0.19	RNA-binding region RNP-1
osa-miR6485	01g10820.1	01g10820	18	2	1	ribosomal protein L5, putative, expressed
osa-miR6485	03g04410.1	03g04410	14	2	1	aconitate hydratase protein, putative, expressed
osa-miR6485	05g41640.1	05g41640	22	2	1	phosphoglycerate kinase protein
osa-miR6485	05g41640.2	05g41640	21	2	1	phosphoglycerate kinase protein
osa-miR6485	05g41640.2	05g41640	15	2	1	phosphoglycerate kinase protein
osa-miR6485	05g41640.3	05g41640	26	2	1	phosphoglycerate kinase protein
osa-miR6485	06g37180.1	06g37180	23	2	1	ATP synthase, putative, expressed
osa-miR6485	08g36890.1	08g36890	12	2	1	expressed protein
osa-miR6485	11g40510.1	11g40510	22	2	1	RNA recognition motif containing protein
osa-miR6485	11g40510.2	11g40510	15	2	1	RNA recognition motif containing protein
osa-miR9774	11g15240.1	11g15240	11	0	0.04	retrotransposon protein
osa-miR9774	01g59900.1	01g59900	10	2	0.99	expressed protein
osa-miR9774	03g14610.1	03g14610	10	2	0.92	HVA22, putative, expressed
osa-miR9780	09g09480.2	09g09480	96	0	0.45	SNF7 domain containing protein
osa-miR9780	01g59370.1	01g59370	71	0	0.52	expressed protein
osa-miR9780	01g59390.1	01g59390	88	0	0.52	expressed protein
osa-miR9780	02g56250.1	02g56250	10	0	0.44	GATA zinc finger domain containing protein
osa-miR9780	05g44690.1	05g44690	75	0	0.52	expressed protein
osa-miR9780	05g44710.1	05g44710	73	0	0.52	expressed protein
osa-miR9780	07g41014.1	07g41014	58	0	0.52	glycosyl hydrolases family 17 protein
osa-miR9780	08g19550.1	08g19550	14	0	0.11	expressed protein
osa-miR9780	04g41340.1	04g41340	10	2	1	4-nitrophenylphosphatase, putative, expressed
