# Supplementary material for: Identification of novel miRNAs from drought tolerant rice variety Nagina 22
Source: Sci Rep. 2016 Aug 8;6:30786. doi: 10.1038/srep30786 (PMC4976344; doi:10.1038/srep30786)
Supplement: Supplementary Table S11 [file srep30786-s12.xlsx]

## Sheet: FL vs other tissues
Table S11. Tissue preferential distribution of novel miRNAs. Fold change in normalized tag densities of novel miRNAs among four control tissues i.e., flag leaf, heading spikelet, anthesis spikelet and mature root. Flag leaf versus other tissues, heading spikelet versus other tissues, anthesis spikelet versus other tissues and mature root versus other tissues.
miRNA ID	Fold change N22 flag leaf/heading spikelet	p-value		miRNA ID	Fold change N22 flag leaf/anthesis spikelet	p-value		miRNA ID	Fold change N22 flag leaf/mature root	p-value
n-001	0.0485572	1.42762e-77		n-001	2.05882	0.017123		n-001	0.526961	0.000974779
n-002	1.97211	1.02295e-35		n-002	0.899746	0.0137503		n-002	2.14193	3.03131e-20
n-006	0.406561	5.55897e-33		n-006	0.609635	3.67236e-08		n-006	0.245098	3.1196e-180
n-009	0.0219608	1.21879e-141		n-009	1.17429	0.0777641		n-009	0.0528964	2.41936e-69
n-016	0.0103686	1.32231e-231		n-016	1.92157	0.0560889		n-016	0.0407149	1.64851e-68
n-019	0.153453	3.26668e-57		n-019	12.9706	2.2764e-13		n-019	0.832855	0.00496848
n-020	2.36228	2.66228e-31		n-020	2.0955	3.94326e-15		n-020	1.2402	0.012245
n-024	5.85855	0		n-024	1.10847	4.16869e-05		n-024	8.75465	4.78415e-173
n-025	0.456921	0		n-025	0.830949	0.00211675		n-025	1.02522	0.000784085
n-026	0.389854	2.41958e-56		n-026	0.876942	0.0117874		n-026	1.06865	0.00873782
n-028	0.0125922	1.24666e-24		n-028	0.0565167	5.10191e-05		n-028	0.252941	0.056459
n-032	0.408674	1.96117e-45		n-032	0.518127	1.00216e-19		n-032	0.463552	1.33936e-67
n-039	24.7059	6.32628e-54		n-039	1.57219	6.73056e-05		n-039	13.6588	9.30909e-36
n-042	1.3092	0.0102766		n-042	1.75202	0.00547149		n-042	0.861668	0.0215149
n-046	0.00588319	4.03566e-262		n-046	0.960784	0.125601		n-046	0.0238624	8.81266e-78
n-047	0.147813	2.98551e-09		n-047	0.840686	0.102481		n-047	0.272398	8.38976e-06
n-050	0.196282	3.22135e-48		n-050	0.770862	0.0185212		n-050	1.74529	0.00127141
n-054	2.13801	6.0366e-10		n-054	0.637898	0.00112477		n-054	1.04001	0.0277477
n-055	0.073942	2.26364e-25		n-055	0.960784	0.100061		n-055	0.0672269	1.84989e-38
n-057	0.207391	2.86103e-35		n-057	1.07843	0.0283711		n-057	0.419029	4.26998e-15
n-059	1.28227	1.78282e-12		n-059	0.726658	2.02869e-05		n-059	0.919188	7.6214e-06
n-060	1.47388	5.04321e-12		n-060	1.20727	0.000338392		n-060	1.40849	0.000855615
n-063	32.2876	1.15073e-252		n-063	1.22327	1.4948e-06		n-063	21.1785	2.16115e-180
n-064	0.36315	4.38496e-18		n-064	0.676916	0.00217979		n-064	2.40036	1.18615e-07
n-069	3.56863	6.41908e-37		n-069	0.935095	0.0208529		n-069	6.39379	3.08707e-40
n-074	1.61765	1.48687e-05		n-074	1.13235	0.0187467		n-074	4.51192	3.39222e-12
n-096	26.0784	1.15056e-10		n-096	0.304248	1.92745e-06		n-096	N/A	0
n-098	0.35405	1.61027e-15		n-098	0.910873	0.0332754		n-098	0.72983	7.41379e-05
n-099	0.764458	0.0250415		n-099	0.812971	0.0209557		n-099	1.32493	0.019629
n-100	0.626694	9.98102e-05		n-100	1.48295	3.60656e-05		n-100	0.829507	7.78762e-05
n-102	0.334564	6.19889e-45		n-102	0.814224	0.00917747		n-102	0.264445	1.93733e-126
n-104	0.491659	0.00218388		n-104	1.15294	0.0460477		n-104	0.489564	1.04119e-05
n-107	0.223583	4.20547e-68		n-107	0.542865	2.38306e-07		n-107	0.177059	8.05444e-156
n-108	0.0680603	2.18688e-11		n-108	0.320261	0.0315676		n-108	0.216807	0.000372261
n-113	1.95046	3.04823e-42		n-113	0.701113	4.56685e-07		n-113	1.99561	3.90389e-20
n-118	0.811396	0.012008		n-118	0.597697	2.26642e-13		n-118	0.465229	7.84256e-80
n-120	1.20148	2.25359e-10		n-120	0.603655	1.95522e-13		n-120	1.5632	2.93664e-08
n-121	2.64436	2.83497e-16		n-121	0.826905	0.0201329		n-121	1.27076	0.0224823
n-123	1.97647	1.15637e-09		n-123	0.613267	0.000294667		n-123	1.39661	0.0116836
n-128	6.95639	0		n-128	0.91336	0.00554956		n-128	3.46677	0
n-129	0.00784634	1.10967e-271		n-129	3.36275	0.0318987		n-129	0.0268271	2.27481e-95
n-130	0.147257	6.24869e-60		n-130	12.7304	4.3413e-13		n-130	0.720746	0.000358414
n-131	1.04067	3.80616e-06		n-131	0.921702	0.0119544		n-131	1.19304	0.010059
n-134	0.287356	2.32805e-28		n-134	1.20098	0.0082567		n-134	0.435223	1.83507e-20
n-135	0.254739	5.1972e-29		n-135	1.34109	0.00492237		n-135	0.382552	9.20047e-22
n-137	0.394958	3.73112e-40		n-137	0.783067	0.00237506		n-137	0.296958	5.90692e-143
n-139	0.0104997	6.15012e-257		n-139	1.72941	0.0566806		n-139	0.0411658	6.25298e-76
n-140	0.179261	9.86627e-55		n-140	16.0931	4.66481e-17		n-140	1.17688	0.0398458
n-146	0.676873	0.00520864		n-146	0.726644	0.00708167		n-146	1.66166	0.000956432
n-148	10.043	1.10475e-57		n-148	2.77149	5.17037e-14		n-148	8.24808	4.07932e-39
n-149	5.05447	1.04078e-31		n-149	0.928758	0.026419		n-149	0.971562	0.00948608
n-153	17.1569	2.01634e-68		n-153	2.1836	2.02861e-10		n-153	7.43945	6.98566e-37
n-156	3.05755	2.59115e-24		n-156	0.967849	0.0223084		n-156	2.3102	1.17239e-09
n-160	0.668564	0.00074219		n-160	1.51123	1.41103e-05		n-160	0.992055	0.00851449
n-168	0.0594411	6.06552e-45		n-168	0.587146	0.0385965		n-168	0.233811	2.74897e-10
n-169	0.472517	8.68163e-24		n-169	0.914144	0.0166199		n-169	0.903581	3.53546e-05
n-170	0	0		n-170	0	0		n-170	0	0
n-173	0.21836	1.8541e-09		n-173	0.584825	0.0278382		n-173	1.01176	0.0798699
n-174	0.313037	4.76136e-05		n-174	1.56127	0.0438734		n-174	0.166072	2.59556e-19
n-178	0.278973	3.74031e-10		n-178	0.686275	0.0287002		n-178	0.131466	2.26229e-49
n-180	0	0		n-180	N/A	0		n-180	0	0
n-184	0.475803	2.43633e-35		n-184	0.495889	4.8139e-29		n-184	0.656769	6.84681e-30
n-188	0	0		n-188	0	0		n-188	N/A	0
n-192	0.454076	9.74169e-06		n-192	0.812971	0.0351369		n-192	0.18768	5.26019e-51
n-195	4.61749	0		n-195	1.23522	1.76999e-22		n-195	3.40675	0
n-198	0.16221	6.79661e-14		n-198	0.499608	0.0132439		n-198	0.469748	0.000425853
n-199	0.268542	6.2984e-05		n-199	0.864706	0.0918453		n-199	0.464586	0.00230894
n-200	5.64677	0		n-200	1.11217	1.78893e-13		n-200	3.65652	0
n-213	0.422571	2.04699e-16		n-213	0.862074	0.0215708		n-213	0.933389	0.00361528
n-220	0.302426	2.47524e-05		n-220	0.780637	0.0688852		n-220	1.64412	0.0587858
n-225	0.478641	2.93563e-22		n-225	0.934729	0.016449		n-225	0.899555	3.24671e-05
Note:
N/A denotes that the raw tags was 0 in either library
Grey shaded cell represents insignificant P-value (>0.05)

## Sheet: HSp vs other tissues
miRNA ID	Fold change N22 heading spikelet/flag leaf	p-value		miRNA ID	Fold change N22 heading spikelet/anthesis spikelet	p-value		miRNA ID	Fold change N22 heading spikelet/mature root	p-value
n-001	20.5943	0.001		n-001	42.4	0.001		n-001	10.8524	1.0487e-112
n-002	0.507071	3.16204e-36		n-002	0.456235	2.97429e-39		n-002	1.08611	2.73698e-05
n-006	2.45966	0.001		n-006	1.49949	0.001		n-006	0.602857	4.97507e-151
n-009	45.5357	0.001		n-009	53.4722	0.001		n-009	2.40868	8.91311e-33
n-016	96.4446	0.001		n-016	185.325	0.001		n-016	3.92673	0.001
n-019	6.51667	0.001		n-019	84.525	0.001		n-019	5.42744	5.33984e-82
n-020	0.42332	8.22938e-32		n-020	0.887069	0.00223763		n-020	0.525	9.53412e-41
n-024	0.170691	1.67212e-191		n-024	0.189206	5.95111e-144		n-024	1.49434	0.00787079
n-025	2.18856	0.001		n-025	1.81858	0.001		n-025	2.24376	0.001
n-026	2.56506	0.001		n-026	2.24941	0.001		n-026	2.74115	0.001
n-028	79.4143	3.85355e-25		n-028	4.48824	8.33238e-13		n-028	20.0871	2.13024e-37
n-032	2.44694	0.001		n-032	1.26782	0.001		n-032	1.13428	0.001
n-039	0.0404762	1.95552e-54		n-039	0.0636364	1.65544e-29		n-039	0.552857	0.00261011
n-042	0.763825	0.00317659		n-042	1.33824	0.019167		n-042	0.658163	1.26149e-06
n-046	169.976	0.001		n-046	163.31	0.001		n-046	4.05602	0.001
n-047	6.76531	9.22853e-10		n-047	5.6875	1.18648e-09		n-047	1.84286	0.00278156
n-050	5.09472	0.001		n-050	3.92733	0.001		n-050	8.89179	8.1741e-116
n-054	0.467725	1.86598e-10		n-054	0.298361	3.80797e-22		n-054	0.486439	7.90602e-19
n-055	13.5241	6.99717e-26		n-055	12.9938	3.31647e-27		n-055	0.909184	1.26213e-07
n-057	4.82182	0.001		n-057	5.2	0.001		n-057	2.02048	3.73212e-11
n-059	0.779867	0.001		n-059	0.566697	0.001		n-059	0.716844	4.58598e-47
n-060	0.678482	1.55891e-12		n-060	0.81911	6.15481e-05		n-060	0.955635	2.64103e-08
n-063	0.0309717	3.55703e-253		n-063	0.0378866	4.46253e-185		n-063	0.655932	4.91431e-05
n-064	2.75369	0.001		n-064	1.86402	0.001		n-064	6.60984	1.42836e-70
n-069	0.28022	1.98421e-37		n-069	0.262032	4.22032e-37		n-069	1.79167	0.00326825
n-074	0.618182	4.59608e-06		n-074	0.7	0.000573252		n-074	2.78919	8.69558e-06
n-096	0.0383459	3.5565e-11		n-096	0.0116667	5.55367e-35		n-096	N/A	0
n-098	2.82446	4.97752e-16		n-098	2.57273	2.14309e-16		n-098	2.06138	8.31774e-10
n-099	1.30812	0.00774061		n-099	1.06346	0.0109258		n-099	1.73316	0.000452586
n-100	1.59567	0.001		n-100	2.3663	1.28032e-15		n-100	1.32362	0.0096861
n-102	2.98896	0.001		n-102	2.43369	0.001		n-102	0.790415	7.42968e-58
n-104	2.03393	0.000675063		n-104	2.345	4.28333e-05		n-104	0.995737	0.00106345
n-107	4.47262	0.001		n-107	2.42803	0.001		n-107	0.791917	2.78797e-54
n-108	14.6929	6.7599e-12		n-108	4.70556	3.01397e-08		n-108	3.18551	3.10217e-07
n-113	0.512698	0.001		n-113	0.359459	0.001		n-113	1.02314	4.21016e-08
n-118	1.23244	0.001		n-118	0.736628	0.001		n-118	0.573369	3.88937e-150
n-120	0.832308	0.001		n-120	0.502427	0.001		n-120	1.30106	0.00592379
n-121	0.378163	8.7632e-17		n-121	0.312705	4.20305e-21		n-121	0.480554	3.72948e-20
n-123	0.505952	3.57445e-10		n-123	0.310284	3.26644e-24		n-123	0.706617	6.20197e-09
n-128	0.143753	0.001		n-128	0.131298	0.001		n-128	0.498358	4.16552e-155
n-129	127.448	0.001		n-129	428.575	0.001		n-129	3.41906	0.001
n-130	6.79084	0.001		n-130	86.45	0.001		n-130	4.89447	4.99338e-76
n-131	0.960916	0.001		n-131	0.885678	0.001		n-131	1.14641	1.01937e-06
n-134	3.48	0.001		n-134	4.17941	0.001		n-134	1.51457	0.00114945
n-135	3.92559	0.001		n-135	5.26458	0.001		n-135	1.50174	0.00197601
n-137	2.53191	0.001		n-137	1.98266	0.001		n-137	0.751873	0.001
n-139	95.2405	0.001		n-139	164.71	0.001		n-139	3.92065	0.001
n-140	5.57846	0.001		n-140	89.775	0.001		n-140	6.56518	1.96748e-101
n-146	1.47738	0.00161005		n-146	1.07353	0.0102822		n-146	2.4549	6.4435e-11
n-148	0.0995714	3.41489e-58		n-148	0.275962	1.72165e-11		n-148	0.821273	0.00241276
n-149	0.197845	3.21717e-32		n-149	0.18375	2.06574e-32		n-149	0.192219	5.73978e-62
n-153	0.0582857	6.23273e-69		n-153	0.127273	5.77542e-23		n-153	0.433613	4.18043e-07
n-156	0.327059	8.00953e-25		n-156	0.316544	6.02557e-23		n-156	0.755571	2.19337e-07
n-160	1.49574	0.001		n-160	2.26042	1.99754e-14		n-160	1.48386	0.00353001
n-168	16.8234	1.87492e-45		n-168	9.87778	3.1651e-41		n-168	3.93349	1.14892e-31
n-169	2.11633	0.001		n-169	1.93463	0.001		n-169	1.91227	3.9038e-18
n-170	N/A	0		n-170	10.7625	9.18939e-12		n-170	9.44464	5.75623e-17
n-173	4.57959	5.73121e-10		n-173	2.67826	5.76013e-07		n-173	4.63347	1.38559e-14
n-174	3.19451	1.47179e-05		n-174	4.9875	3.84237e-08		n-174	0.530519	8.20361e-17
n-178	3.58457	1.15617e-10		n-178	2.46	5.43724e-08		n-178	0.47125	1.48606e-44
n-180	N/A	0		n-180	N/A	0		n-180	1.2265	0.0120427
n-184	2.10171	0.001		n-184	1.04221	0.001		n-184	1.38034	0.001
n-188	N/A	0		n-188	0.0566667	3.4754e-47		n-188	N/A	0
n-192	2.20227	3.01126e-06		n-192	1.79038	2.9974e-05		n-192	0.413322	3.72555e-64
n-195	0.216568	0.001		n-195	0.267508	0.001		n-195	0.737793	3.70222e-63
n-198	6.16484	2.1009e-14		n-198	3.08	1.88401e-09		n-198	2.89592	6.18355e-10
n-199	3.72381	1.9469e-05		n-199	3.22	2.448e-05		n-199	1.73003	0.0103671
n-200	0.177092	0.001		n-200	0.196957	0.001		n-200	0.647542	1.39181e-97
n-213	2.36647	0.001		n-213	2.04007	0.001		n-213	2.20883	9.11376e-17
n-220	3.30659	7.65122e-06		n-220	2.58125	3.39887e-05		n-220	5.43643	7.51926e-12
n-225	2.08925	0.001		n-225	1.95288	0.001		n-225	1.87939	2.82622e-16
Note:
N/A denotes that the raw tags was 0 in either library
Grey shaded cell represents insignificant P-value (>0.05)

## Sheet: ASp vs other tissues
miRNA ID	Fold change N22 anthesis spikelet/flag leaf	p-value		miRNA ID	Fold change N22 anthesis spikelet/heading spikelet	p-value		miRNA ID	Fold change N22 anthesis spikelet/mature root	p-value
n-001	0.485714	0.0163331		n-001	0.0235849	1.07748e-91		n-001	0.255952	5.09447e-07
n-002	1.11142	0.0131161		n-002	2.19185	9.17824e-39		n-002	2.38059	4.27478e-22
n-006	1.64033	3.50296e-08		n-006	0.666892	1.77113e-10		n-006	0.402041	1.77462e-126
n-009	0.851577	0.074177		n-009	0.0187013	2.83943e-151		n-009	0.0450454	4.82095e-75
n-016	0.520408	0.0535017		n-016	0.00539593	1.44202e-249		n-016	0.0211884	3.03995e-77
n-019	0.0770975	2.1714e-13		n-019	0.0118308	1.71693e-110		n-019	0.0642111	5.21141e-23
n-020	0.477212	3.76136e-15		n-020	1.12731	0.006905		n-020	0.591837	1.46435e-15
n-024	0.902145	3.9764e-05		n-024	5.28526	1.83643e-143		n-024	7.89796	1.53543e-131
n-025	1.20344	0.00201911		n-025	0.549879	0		n-025	1.2338	0.0116191
n-026	1.14033	0.0112437		n-026	0.444561	1.5277e-53		n-026	1.21861	0.0145687
n-028	17.6939	4.86658e-05		n-028	0.222805	2.57126e-12		n-028	4.47551	0.000499934
n-032	1.93003	9.55932e-20		n-032	0.788753	0		n-032	0.89467	3.32687e-15
n-039	0.636054	6.4201e-05		n-039	15.7143	5.10847e-29		n-039	8.68776	1.6447e-17
n-042	0.57077	0.0052191		n-042	0.747253	0.0591466		n-042	0.491814	3.60167e-05
n-046	1.04082	0.119808		n-046	0.00612332	1.49717e-273		n-046	0.0248363	3.69143e-81
n-047	1.1895	0.0977534		n-047	0.175824	3.66131e-09		n-047	0.324019	1.15085e-05
n-050	1.29725	0.0176669		n-050	0.254626	3.87014e-43		n-050	2.26408	1.40033e-05
n-054	1.56765	0.00107289		n-054	3.35165	1.17509e-21		n-054	1.63037	0.00227581
n-055	1.04082	0.0954456		n-055	0.0769601	1.02342e-26		n-055	0.0699708	2.6198e-40
n-057	0.927273	0.0270624		n-057	0.192308	2.24814e-41		n-057	0.388554	1.00994e-18
n-059	1.37616	1.93511e-05		n-059	1.76461	1.69787e-31		n-059	1.26495	0.0135588
n-060	0.828316	0.000322783		n-060	1.22084	0.000189929		n-060	1.16667	0.0172671
n-063	0.817483	1.42585e-06		n-063	26.3946	1.37707e-184		n-063	17.313	1.88898e-127
n-064	1.47729	0.00207924		n-064	0.536476	2.23067e-10		n-064	3.54602	1.46031e-15
n-069	1.06941	0.019891		n-069	3.81633	1.30233e-36		n-069	6.83759	6.57258e-40
n-074	0.883117	0.0178819		n-074	1.42857	0.00176898		n-074	3.98456	1.21728e-08
n-096	3.28679	1.83854e-06		n-096	85.7143	1.71379e-34		n-096	N/A	0
n-098	1.09785	0.0317405		n-098	0.388693	6.61327e-16		n-098	0.801242	6.73569e-05
n-099	1.23006	0.0199891		n-099	0.940325	0.0337155		n-099	1.62974	0.00364773
n-100	0.674332	3.4402e-05		n-100	0.4226	3.9509e-15		n-100	0.559363	9.87477e-15
n-102	1.22816	0.00875414		n-102	0.410899	1.99939e-38		n-102	0.324781	3.64434e-118
n-104	0.867347	0.0439236		n-104	0.426439	0.000132178		n-104	0.424621	1.8012e-07
n-107	1.84208	2.27313e-07		n-107	0.411857	3.3603e-36		n-107	0.326156	7.03294e-111
n-108	3.12245	0.0301115		n-108	0.212515	9.30071e-08		n-108	0.676968	0.022312
n-113	1.4263	4.3562e-07		n-113	2.78195	0		n-113	2.84634	6.44407e-49
n-118	1.67309	2.16188e-13		n-118	1.35754	0		n-118	0.778369	1.42512e-30
n-120	1.65658	1.86503e-13		n-120	1.99034	0		n-120	2.58955	1.4024e-43
n-121	1.20933	0.0192042		n-121	3.1979	1.297e-20		n-121	1.53676	0.00605725
n-123	1.63061	0.000281075		n-123	3.22286	1.00798e-23		n-123	2.27733	5.42734e-08
n-128	1.09486	0.00529358		n-128	7.61626	0		n-128	3.79563	0
n-129	0.297376	0.0304273		n-129	0.00233331	0		n-129	0.00797774	8.18037e-108
n-130	0.0785522	4.14105e-13		n-130	0.0115674	3.90673e-113		n-130	0.0566162	1.67275e-26
n-131	1.08495	0.011403		n-131	1.12908	4.53719e-06		n-131	1.29439	0.0105561
n-134	0.832653	0.00787585		n-134	0.239268	9.96246e-39		n-134	0.362389	6.40129e-29
n-135	0.745659	0.00469532		n-135	0.189949	2.12514e-41		n-135	0.285254	3.54106e-32
n-137	1.27703	0.0022655		n-137	0.504373	1.63563e-29		n-137	0.379225	3.76654e-126
n-139	0.578231	0.054066		n-139	0.00607128	5.69691e-276		n-139	0.0238034	6.04248e-85
n-140	0.0621383	4.44964e-17		n-140	0.011139	1.05861e-117		n-140	0.0731293	7.35471e-20
n-146	1.37619	0.00675501		n-146	0.931507	0.0317295		n-146	2.28676	4.09299e-07
n-148	0.360816	4.93188e-14		n-148	3.62369	5.31278e-11		n-148	2.97604	6.20259e-06
n-149	1.07671	0.0252004		n-149	5.44218	6.37458e-32		n-149	1.04609	0.00733957
n-153	0.457959	1.93503e-10		n-153	7.85714	1.78221e-22		n-153	3.40696	2.50933e-08
n-156	1.03322	0.0212794		n-156	3.15912	1.85941e-22		n-156	2.38694	1.51397e-08
n-160	0.661711	1.34595e-05		n-160	0.442396	6.16413e-14		n-160	0.656454	5.12693e-10
n-168	1.70315	0.0368162		n-168	0.101237	9.76707e-41		n-168	0.398216	1.12402e-07
n-169	1.09392	0.0158533		n-169	0.516895	1.86716e-24		n-169	0.988444	3.15322e-05
n-170	N/A	0		n-170	0.0929152	2.83572e-11		n-170	0.877551	0.125394
n-173	1.70991	0.0265541		n-173	0.373377	1.7775e-06		n-173	1.73003	0.0352559
n-174	0.640502	0.0418496		n-174	0.200501	1.1857e-07		n-174	0.10637	2.26405e-24
n-178	1.45714	0.0273763		n-178	0.406504	1.67786e-07		n-178	0.191565	8.21919e-45
n-180	N/A	0		n-180	0	0		n-180	0	0
n-184	2.01658	4.59185e-29		n-184	0.959496	0		n-184	1.32443	0.00395682
n-188	N/A	0		n-188	17.6471	1.07246e-46		n-188	N/A	0
n-192	1.23006	0.0335161		n-192	0.558539	9.24954e-05		n-192	0.230857	3.28132e-49
n-195	0.809574	1.68835e-22		n-195	3.7382	0		n-195	2.75802	0
n-198	2.00157	0.012633		n-198	0.324675	5.81379e-09		n-198	0.940233	0.0289695
n-199	1.15646	0.0876087		n-199	0.310559	7.5542e-05		n-199	0.537276	0.00277479
n-200	0.899142	1.70641e-13		n-200	5.07725	0		n-200	3.28773	0
n-213	1.15999	0.0205758		n-213	0.49018	5.94287e-15		n-213	1.08272	0.00908912
n-220	1.281	0.0657078		n-220	0.387409	0.000104885		n-220	2.10612	0.0277395
n-225	1.06983	0.0156902		n-225	0.512064	3.2238e-24		n-225	0.96237	9.05099e-06
Note:
N/A denotes that the raw tags was 0 in either library
Grey shaded cell represents insignificant P-value (>0.05)

## Sheet: MR vs other tissues
miRNA ID	Fold change N22 MR/FL	p-value		miRNA ID	Fold change N22 MR/HSp	p-value		miRNA ID	Fold change N22 MR/ASp	p-value
n-001	1.89767	0.000441045		n-001	0.0921457	1.53501e-112		n-001	3.90698	2.41649e-07
n-002	0.466869	1.37153e-20		n-002	0.920718	4.00621e-05		n-002	0.420064	2.02768e-22
n-006	4.08	0.001		n-006	1.65877	0		n-006	2.48731	0.001
n-009	18.9049	1.09466e-69		n-009	0.415166	1.30464e-32		n-009	22.1998	2.28675e-75
n-016	24.561	7.45877e-69		n-016	0.254665	6.1881e-124		n-016	47.1957	1.44195e-77
n-019	1.20069	0.00224802		n-019	0.184249	7.81611e-82		n-019	15.5736	2.47196e-23
n-020	0.806324	0.00554034		n-020	1.90476	1.39554e-40		n-020	1.68966	6.94592e-16
n-024	0.114225	2.16462e-173		n-024	0.669193	0.0115207		n-024	0.126615	7.28307e-132
n-025	0.9754	0.001		n-025	0.445681	6.69273e-70		n-025	0.810507	0.001
n-026	0.935761	0.001		n-026	0.36481	9.60682e-86		n-026	0.820608	0.00691048
n-028	3.95349	0.0255452		n-028	0.0497831	3.11811e-37		n-028	0.223438	0.000237136
n-032	2.15725	0.001		n-032	0.881613	8.41751e-10		n-032	1.11773	0.001
n-039	0.0732127	4.21195e-36		n-039	1.80879	0.00382051		n-039	0.115105	7.80139e-18
n-042	1.16054	0.00973454		n-042	1.51938	1.84648e-06		n-042	2.03329	1.7084e-05
n-046	41.907	3.98734e-78		n-046	0.246547	4.12508e-142		n-046	40.2636	1.75098e-81
n-047	3.6711	3.796e-06		n-047	0.542636	0.00407147		n-047	3.08624	5.45891e-06
n-050	0.572969	0.000575257		n-050	0.112463	1.19647e-115		n-050	0.44168	6.64226e-06
n-054	0.961527	0.0125546		n-054	2.05575	1.15723e-18		n-054	0.613356	0.0010795
n-055	14.875	8.36992e-39		n-055	1.09989	1.84742e-07		n-055	14.2917	1.24266e-40
n-057	2.38647	1.93198e-15		n-057	0.494931	5.46284e-11		n-057	2.57364	4.79049e-19
n-059	1.08792	0.001		n-059	1.395	6.71266e-47		n-059	0.790544	0.001
n-060	0.709981	0.000387128		n-060	1.04642	3.86577e-08		n-060	0.857137	0.00819042
n-063	0.0472178	9.77827e-181		n-063	1.52455	7.19325e-05		n-063	0.0577599	8.96013e-128
n-064	0.416604	5.3668e-08		n-064	0.15129	2.09074e-70		n-064	0.282006	6.92679e-16
n-069	0.156402	1.39676e-40		n-069	0.55814	0.00478386		n-069	0.14625	3.11761e-40
n-074	0.221635	1.53483e-12		n-074	0.358527	1.2728e-05		n-074	0.250969	5.77401e-09
n-096	0	0		n-096	0	0		n-096	0	0
n-098	1.37018	3.35441e-05		n-098	0.485112	1.2175e-09		n-098	1.24806	3.19498e-05
n-099	0.754757	0.00888126		n-099	0.57698	0.000662466		n-099	0.613596	0.00173025
n-100	1.20554	3.52356e-05		n-100	0.755502	0.0141779		n-100	1.78775	4.68396e-15
n-102	3.78151	0.001		n-102	1.26516	1.08751e-57		n-102	3.079	0.001
n-104	2.04264	4.71092e-06		n-104	1.00428	0.0015566		n-104	2.35504	8.54376e-08
n-107	5.64784	0.001		n-107	1.26276	4.08085e-54		n-107	3.06601	0.001
n-108	4.6124	0.000168432		n-108	0.313921	4.54075e-07		n-108	1.47717	0.0105834
n-113	0.501101	1.76634e-20		n-113	0.977379	6.16256e-08		n-113	0.351328	3.05665e-49
n-118	2.14948	0.001		n-118	1.74408	0		n-118	1.28474	0.001
n-120	0.639715	1.3287e-08		n-120	0.768603	0.00867085		n-120	0.386167	6.65211e-44
n-121	0.786932	0.0101723		n-121	2.08093	5.45896e-20		n-121	0.650718	0.00287317
n-123	0.716021	0.0052863		n-123	1.41519	9.07803e-09		n-123	0.439112	2.57438e-08
n-128	0.288453	0.001		n-128	2.00659	6.09721e-155		n-128	0.263461	0.001
n-129	37.2757	1.02925e-95		n-129	0.292478	6.21974e-117		n-129	125.349	3.88024e-108
n-130	1.38745	0.000162167		n-130	0.204312	7.30898e-76		n-130	17.6628	7.93444e-27
n-131	0.838195	0.001		n-131	0.872288	1.49208e-06		n-131	0.772566	0.001
n-134	2.29767	8.30289e-21		n-134	0.660251	0.00168249		n-134	2.75946	3.03636e-29
n-135	2.61402	4.16281e-22		n-135	0.665894	0.00289236		n-135	3.50565	1.67965e-32
n-137	3.36747	0.001		n-137	1.33001	0		n-137	2.63696	0.001
n-139	24.292	2.8292e-76		n-139	0.25506	3.92401e-137		n-139	42.0109	2.86616e-85
n-140	0.849705	0.0180285		n-140	0.152319	2.87987e-101		n-140	13.6744	3.4886e-20
n-146	0.601809	0.000432744		n-146	0.407348	9.43158e-11		n-146	0.437301	1.94145e-07
n-148	0.12124	1.84571e-39		n-148	1.21762	0.00353163		n-148	0.336017	2.94211e-06
n-149	1.02927	0.00429204		n-149	5.20241	8.40152e-62		n-149	0.955943	0.00348142
n-153	0.134419	3.16071e-37		n-153	2.3062	6.11904e-07		n-153	0.293517	1.19027e-08
n-156	0.432864	5.30453e-10		n-156	1.3235	3.21051e-07		n-156	0.418947	7.18129e-09
n-160	1.00801	0.00385243		n-160	0.673918	0.005167		n-160	1.52334	2.43189e-10
n-168	4.27696	1.24379e-10		n-168	0.254227	1.68171e-31		n-168	2.5112	5.33164e-08
n-169	1.10671	1.59964e-05		n-169	0.522938	5.71412e-18		n-169	1.01169	1.49568e-05
n-170	N/A	0		n-170	0.10588	8.4256e-17		n-170	1.13953	0.0594788
n-173	0.988372	0.0361376		n-173	0.215821	2.02814e-14		n-173	0.578025	0.0167231
n-174	6.02147	1.17438e-19		n-174	1.88494	1.20079e-16		n-174	9.40116	1.07392e-24
n-178	7.60651	1.02359e-49		n-178	2.12201	2.1752e-44		n-178	5.22016	3.89866e-45
n-180	N/A	0		n-180	0.815331	0.0176273		n-180	N/A	0
n-184	1.5226	0.001		n-184	0.72446	0.00542797		n-184	0.755042	0.001
n-188	N/A	0		n-188	0	0		n-188	0	0
n-192	5.32822	2.38e-51		n-192	2.41942	5.45322e-64		n-192	4.33169	1.55645e-49
n-195	0.293535	0.001		n-195	1.35539	5.41907e-63		n-195	0.362579	0.001
n-198	2.1288	0.00019268		n-198	0.345314	9.05108e-10		n-198	1.06357	0.0137413
n-199	2.15245	0.0010447		n-199	0.578025	0.0151747		n-199	1.86124	0.00131618
n-200	0.273484	0.001		n-200	1.5443	2.03723e-97		n-200	0.304161	0.001
n-213	1.07137	0.00163576		n-213	0.452728	1.33401e-16		n-213	0.923596	0.0043113
n-220	0.608229	0.026598		n-220	0.183944	1.10062e-11		n-220	0.474806	0.0131578
n-225	1.11166	1.46899e-05		n-225	0.532086	4.13683e-16		n-225	1.0391	4.29321e-06
Note:
N/A denotes that the raw tags was 0 in either library
Grey shaded cell represents insignificant P-value (>0.05)
