# Supplementary material for: Identification of novel miRNAs from drought tolerant rice variety Nagina 22
Source: Sci Rep. 2016 Aug 8;6:30786. doi: 10.1038/srep30786 (PMC4976344; doi:10.1038/srep30786)
Supplement: Supplementary Table S12 [file srep30786-s13.xlsx]

## Sheet: Table S12
Supplementary Table S12. Drought responsive novel miRNAs. Fold change in normalized tag densities in flag leaf, heading spikelet, anthesis spikelet and mature root (p-value is provided).
miRNA ID	Fold change N22 flag leaf (stress/control)	p-value		miRNA ID	Fold change N22 heading spikelet (stress/control)	p-value		miRNA ID	Fold change N22 anthesis spikelet (stress/control)	p-value		miRNA ID	Fold change N22 root (stress/control)	p-value
n-001	5.31881	1.05482e-52		n-001	0.68532	1.53685e-07		n-001	0.411765	0.099701		n-001	0.199074	3.44376e-05
n-002	0.144634	3.82721e-12		n-002	0.61268	0.0018507		n-002	0.16955	7.17592e-11		n-002	0.466596	6.5111e-05
n-006	0.476673	2.74866e-09		n-006	0.606823	2.46911e-05		n-006	0.150493	2.45412e-13		n-006	0.209444	4.62346e-118
n-009	18.0864	9.93554e-157		n-009	0.77792	8.983e-22		n-009	7.59477	5.65876e-52		n-009	1.64588	1.98222e-56
n-016	19.4406	1.10324e-123		n-016	0.44891	1.53784e-06		n-016	39.7353	1.80118e-140		n-016	1.33239	9.41965e-30
n-019	3.99285	1.35506e-128		n-019	0.389949	3.82651e-08		n-019	0.720588	0.0478089		n-019	1.68679	3.3464e-20
n-020	0.165656	1.59959e-06		n-020	0.541281	0.0250156		n-020	0.0709939	6.09922e-12		n-020	0.330556	1.23651e-12
n-024	0.0400634	5.10664e-73		n-024	0.386145	0.000329908		n-024	0.0782282	1.09662e-47		n-024	0.705527	0.0252719
n-025	0.254842	0.0047308		n-025	0.394495	0		n-025	0.659936	4.7502e-71		n-025	1.06116	0
n-026	0.434492	2.61402e-09		n-026	0.440209	0		n-026	1.07894	4.70029e-133		n-026	1.20644	3.73508e-38
n-028	0.50495	0.294886		n-028	0.517458	0.0299297		n-028	2.08304	9.94405e-19		n-028	0.573333	0.156872
n-032	0.363508	0.000246993		n-032	0.443955	1.18871e-07		n-032	0.0982762	2.86145e-42		n-032	0.473118	1.56276e-12
n-039	0.0187019	7.48909e-17		n-039	0.923261	0.0449672		n-039	0.0811052	7.35782e-07		n-039	0.788333	0.088004
n-042	0.667838	9.13569e-05		n-042	1.14665	1.47263e-06		n-042	3.391	4.8233e-36		n-042	0.393773	0.00510389
n-046	33.6297	5.48489e-139		n-046	0.454597	2.38754e-06		n-046	32.4471	7.98256e-142		n-046	1.37384	1.31846e-34
n-047	2.23621	6.36786e-09		n-047	0.534588	0.0387966		n-047	8.54412	4.9721e-53		n-047	1.25692	5.92673e-05
n-050	0.380542	0.0135646		n-050	0.401834	3.66771e-07		n-050	1.829	2.34567e-71		n-050	1.82033	1.91261e-15
n-054	0.0935094	3.61761e-06		n-054	1.13309	4.40296e-09		n-054	0.118129	1.17303e-07		n-054	1.78985	2.12862e-27
n-055	9.65718	2.44076e-57		n-055	0.566335	0.0195347		n-055	7.51471	8.09985e-46		n-055	0.442857	0.000208018
n-057	1.13843	8.35679e-20		n-057	0.377698	1.53326e-07		n-057	0.87395	1.31235e-11		n-057	0.103614	3.48706e-29
n-059	0.347078	0.00068861		n-059	0.556932	0.00936434		n-059	0.0564876	1.87258e-59		n-059	0.513414	8.94247e-06
n-060	0.143069	2.8043e-08		n-060	0.556548	0.0166968		n-060	0.273791	0.0228938		n-060	0.555375	0.00760096
n-063	0.006133	4.33415e-86		n-063	1.00719	0.000771532		n-063	0.0360825	5.16349e-54		n-063	0.510169	0.0466276
n-064	0.24976	0.0353089		n-064	0.391129	1.80169e-06		n-064	0.32754	0.0206521		n-064	1.84286	1.41239e-15
n-069	0.160918	1.58558e-05		n-069	0.417266	0.0126052		n-069	0.0594527	1.22347e-20		n-069	1.05509	0.00121254
n-074	0.0459046	3.43526e-08		n-074	0.251799	4.82248e-05		n-074	N/A	0		n-074	1.00721	0.0152001
n-096	N/A	0		n-096	N/A	0		n-096	0.130392	0.000311644		n-096	N/A	0
n-098	0.442696	0.00163633		n-098	0.453771	0.00250607		n-098	0.187166	0.0039422		n-098	0.232279	6.36006e-12
n-099	0.246737	0.0352671		n-099	0.414352	0.00165633		n-099	0.336538	0.0212112		n-099	0.452183	0.00342291
n-100	0.494283	7.71593e-07		n-100	0.466354	0.00396841		n-100	0.407289	0.00273632		n-100	0.850731	3.40958e-05
n-102	0.704406	1.65956e-23		n-102	0.646298	2.69378e-08		n-102	0.129113	1.98955e-11		n-102	0.456299	1.37187e-14
n-104	0.168317	0.0421704		n-104	0.593794	0.0264598		n-104	0.247059	0.0761198		n-104	0.288978	2.69453e-05
n-107	0.360679	0.00815744		n-107	0.377616	1.95401e-13		n-107	0.371142	0.00108194		n-107	0.448315	5.87458e-15
n-108	2.18812	0.000161484		n-108	0.457816	0.0286796		n-108	4.1634	1.46543e-25		n-108	1.39238	0.000406099
n-113	0.156888	4.46324e-12		n-113	0.51096	0.0151919		n-113	0.351793	6.3748e-05		n-113	0.528193	0.000992234
n-118	0.271352	0.0176944		n-118	0.808259	0		n-118	0.0849863	9.119e-52		n-118	0.309211	3.46277e-57
n-120	0.0679955	8.57343e-36		n-120	0.523546	0.0137185		n-120	0.0256996	9.77735e-113		n-120	1.32774	2.50243e-42
n-121	0.0865629	5.01065e-08		n-121	0.924031	1.22494e-05		n-121	0.715526	1.63741e-16		n-121	1.04242	1.08768e-06
n-123	0.0729373	4.09414e-08		n-123	1.04748	1.32492e-08		n-123	0.178139	0.000148438		n-123	1.7499	7.14327e-22
n-128	0.0582635	4.80605e-221		n-128	0.636123	1.51475e-05		n-128	0.0940961	7.7532e-177		n-128	0.435213	1.18407e-17
n-129	26.4017	2.76506e-150		n-129	0.449927	4.72433e-07		n-129	96.3529	2.74795e-175		n-129	1.20747	3.1576e-28
n-130	4.20157	7.38856e-135		n-130	0.407771	8.08258e-07		n-130	1.13235	0.00584819		n-130	1.6414	3.2706e-21
n-131	0.165938	5.6955e-12		n-131	0.464132	0.000222195		n-131	0.0725823	5.3084e-52		n-131	0.521972	1.87808e-05
n-134	0.39802	0.00519276		n-134	0.354751	3.44976e-10		n-134	0.902249	2.25177e-16		n-134	0.365587	8.26982e-10
n-135	0.399438	0.00873571		n-135	0.352936	1.82515e-09		n-135	1.02083	2.80561e-15		n-135	0.397968	2.31785e-07
n-137	0.648199	6.20752e-26		n-137	0.713258	0		n-137	0.110677	7.1097e-20		n-137	0.445754	1.23336e-19
n-139	19.2442	1.95493e-137		n-139	0.452446	1.32443e-06		n-139	33.4353	2.39601e-146		n-139	1.3141	1.72498e-31
n-140	3.45175	3.254e-131		n-140	0.383833	4.3868e-09		n-140	1.44118	0.000934933		n-140	1.93102	2.56797e-24
n-146	0.29736	0.0426628		n-146	0.422194	0.00155841		n-146	0.245675	0.0179763		n-146	0.6382	0.0424148
n-148	0.010099	1.39431e-25		n-148	0.68784	0.036169		n-148	0.071267	2.95163e-06		n-148	0.778986	0.0499316
n-149	0.0391772	3.13906e-14		n-149	0.591527	0.0466164		n-149	0.271078	0.0296953		n-149	0.223068	1.512e-14
n-153	0.0706931	1.05801e-12		n-153	1.34293	0.000170398		n-153	0.0374332	2.06533e-10		n-153	1.01176	0.00691329
n-156	0.0737154	2.20958e-11		n-156	0.294789	0.00026701		n-156	0.0272491	2.97813e-22		n-156	0.496889	0.012536
n-160	0.48823	6.77495e-07		n-160	0.487352	0.00951247		n-160	0.814951	5.77446e-18		n-160	0.878615	1.64342e-05
n-168	3.44284	6.40123e-23		n-168	0.65428	0.000203558		n-168	0.457516	0.0288974		n-168	0.590196	0.0419341
n-169	0.362396	0.000656343		n-169	0.408657	6.05619e-10		n-169	0.562345	1.94373e-19		n-169	0.963102	2.80911e-14
n-170	N/A	0		n-170	13.2573	0		n-170	2.47059	9.40846e-07		n-170	4.3	2.29588e-10
n-173	0.360679	0.088866		n-173	0.320471	0.000128766		n-173	0.286445	0.0753895		n-173	2.29333	7.56927e-10
n-174	0.543793	0.0239288		n-174	0.892339	2.64865e-05		n-174	0.205882	0.118025		n-174	0.318519	2.08009e-06
n-178	0.50495	0.00940151		n-178	0.614143	0.00951782		n-178	2.63529	2.52355e-51		n-178	0.286071	1.71926e-15
n-180	N/A	0		n-180	0.506153	0.0303346		n-180	N/A	0		n-180	0.232432	1.04185e-07
n-184	0.226357	0.000458053		n-184	0.496637	0		n-184	0.664137	2.32201e-87		n-184	0.668942	0.00628547
n-188	N/A	0		n-188	0.888701	0.0320075		n-188	0.0431373	1.07976e-14		n-188	N/A	0
n-192	0.355761	0.0380367		n-192	0.620977	0.00699772		n-192	3.25452	9.26262e-101		n-192	0.326307	1.36521e-14
n-195	0.0659014	3.87742e-177		n-195	0.571631	0.0025498		n-195	0.0991285	1.06665e-108		n-195	0.465981	4.61054e-12
n-198	0.738005	0.00251459		n-198	0.531066	0.0299695		n-198	0.691765	0.00013184		n-198	1.02381	0.00220943
n-199	0.392739	0.103458		n-199	0.569284	0.0413047		n-199	0.164706	0.0817662		n-199	0.585034	0.0689833
n-200	0.0558228	2.60241e-243		n-200	0.583427	0.00103594		n-200	0.086335	7.92984e-172		n-200	0.475291	4.03e-12
n-213	0.450986	5.06893e-05		n-213	0.446195	0.000364498		n-213	0.634569	2.6405e-14		n-213	1.397	4.42836e-25
n-220	0.854532	0.000499668		n-220	0.537739	0.0405029		n-220	0.694853	0.00140489		n-220	1.86333	0.000125363
n-225	0.35892	0.000966464		n-225	0.403857	2.78273e-10		n-225	0.414556	2.15786e-06		n-225	0.964436	3.92692e-14
Note:
N/A denotes that the raw tags was 0 in either library
Grey shaded cell represents insignificant P-value (>0.05)
