# Supplementary material for: Identification of novel miRNAs from drought tolerant rice variety Nagina 22
Source: Sci Rep. 2016 Aug 8;6:30786. doi: 10.1038/srep30786 (PMC4976344; doi:10.1038/srep30786)
Supplement: Supplementary Table S13 [file srep30786-s14.xlsx]

## Sheet: Table S13
Table S13. Normalized tag abundance of representative novel miRNAs of in-house sRNA libraries and their targets in transcriptome data obtained from IRDB (Indica Rice Database; www.genomeindia.org.in/irdb).
	Small RNA Libraries			Transcriptome Libraries
Novel miRNA	N22 FL stress/control	N22 HSp stress/control	Target LOCs	N22 FL stress/control	N22 HSp stress/control
n-001	5.31881	0.68532	LOC_Os03g57940.3	0.336708	1.19744
n-002	0.144634	0.61268	LOC_Os05g03390.2	N/A	1.37744
			LOC_Os06g19990.1	1.30753	5.12236
n-006	0.476673	0.606823	LOC_Os07g03110.1	2.25809	0.667576
n-009	18.0864	0.77792	LOC_Os10g35060.1	0.968087	0.742688
n-016	19.4406	0.44891	LOC_Os09g32220.1	1.09963	1.16478
n-019	3.99285	0.389949	LOC_Os10g21268.1	0.461175	0.375265
n-025	0.25	0.39	LOC_Os03g22370.1	0.63	0.91
			LOC_Os06g36700.1	1.4	1.08
			LOC_Os07g46670.3	2.63	0.75
n-032	0.36	0.44	LOC_Os09g37910.1	5.85	1.38
			LOC_Os08g03450.1	1.75	1.42
n-063	0.01	1.01	LOC_Os03g29680.1	0.85	0.86
			LOC_Os04g39610.2	N/A	0.98
n-098	0.44	0.45	LOC_Os09g36320.1	5.25	0.67
			LOC_Os08g38620.3	1.62	2.13
n-102	0.7	0.65	LOC_Os08g38620.3	1.62	2.13
n-107	0.36	0.38	LOC_Os07g40450.1	1.05	1.29
			LOC_Os06g28720.1	N/A	N/A
			LOC_Os05g34700.1	N/A	1.87
			LOC_Os01g19529.1	N/A	0.98
n-118	0.27	0.81	LOC_Os09g37240.1	1.55	0.3
n-130	4.2	0.41	LOC_Os02g38190.1	1.21	1.49
n-137	0.65	0.71	LOC_Os07g09150.1	0.74	1.07
n-156	0.07	0.29	LOC_Os02g52250.1	1.11	1.16
n-173	0.36	0.32	LOC_Os05g43650.1	2.3	7.7
n-188	N/A	0.89	LOC_Os07g31870.1	N/A	N/A
n-192	0.355761	0.620977	LOC_Os11g26910.1	0.916004	0.950813
n-195	0.0659014	0.571631	LOC_Os06g19990.3	1.00808	3.90275
			LOC_Os06g19990.2	1.53403	5.61021
			LOC_Os06g19990.4	0.705654	2.87571
			LOC_Os08g06500.1	2.50186	0.399872
n-200	0.06	0.58	LOC_Os04g08415.1	0.63	0.54
			LOC_Os04g58070.1	3	0.49
			LOC_Os02g43110.1	N/A	0.98
N/A is for data not available
