# Supplementary material for: Identification of novel miRNAs from drought tolerant rice variety Nagina 22
Source: Sci Rep. 2016 Aug 8;6:30786. doi: 10.1038/srep30786 (PMC4976344; doi:10.1038/srep30786)
Supplement: Supplementary Table S14 [file srep30786-s15.xlsx]

## Sheet: Table S14
Table S14. Sample details of libraries used in this study.
Library type	Library Name (source)	Organism	Tissue
AGO1a-associated small RNAs	GSM455962	Oryza sativa, Nipponbare	3 week old seedlings
AGO1b-associated small RNAs	GSM455963
AGO1c-associated small RNAs	GSM455964
Wild type Small RNA	GSM455965
AGO4a-associated small RNAs	GSM520634
AGO4b-associated small RNAs	GSM520635
AGO16-associated small RNAs	GSM520636
Wild type Small RNA	GSM520640
PARE libraries	N22 FL (in-house)	Oryza sativa Nagina 22	Flag leaf control
	N22 HSp (in-house)	Oryza sativa Nagina 22	Heading spikelet control
	N22 ASp (in-house)	Oryza sativa Nagina 22	Anthesis spikelet control
	SRR521269	Oryza rufipogon	4-leaf stage seedlings
	SRR039716-SRR039720	Oryza sativa spp japonica cv. Nipponbare	seedlings
	SRR032097	Oryza sativa	3-week-old seedling
	SRR034102	Oryza sativa Indica	young inflorescences (4~6cm)
	SRR032098	Oryza sativa	young panicle
Small RNA	SRR513546	Hordeum vulgare 'Golden Promise'	1-5 day post anthesis grains
	SRR513547	Hordeum vulgare 'Golden Promise'	6-10 day post anthesis grains
	SRR513548	Hordeum vulgare 'Golden Promise'	11-15 day post anthesis grains
	SRX015774	Zea mays var. B73	6-weeks-old seedlings leaves
	SRX031157	Glycine max Heinong44	15 days after flowering
	SRX131086	Glycine max PI462312	Leaf 1 month plants
	SRX058635	Arabidopsis thaliana	total flower
	SRX058636	Arabidopsis thaliana	total leaf
	SRX058638	Arabidopsis thaliana	total seedling
	SRX131958	Triticum aestivum	spike tissue anther length ~ 1.0 mm
	SRX131964	Triticum aestivum	spike tissue anther length ~ 3.0 mm
	ERX014997	Oryza sativa	14 days seedlings
	SRX017641	Oryza sativa	sample pooled from callus, seedling shoot, seedling root, tillering leaf, flowering panicle, flowering leaf, filling panicle and booting panicle
	SRX024857	Oryza sativa 93-11	12 day old seedlings
	SRR2458631	Oryza sativa Nagina 22	Flag leaf control
	SRR2293667	Oryza sativa Nagina 22	Flag leaf drought
	SRR2458943	Oryza sativa Nagina 22	Heading spikelet control
	SRR2459139	Oryza sativa Nagina 22	Heading spikelet drought
	SRR2459247	Oryza sativa Nagina 22	Anthesis spikelet control
	SRR2459266	Oryza sativa Nagina 22	Anthesis spikelet drought
	SRR2459248	Oryza sativa Nagina 22	Mature root control
	SRR2459249	Oryza sativa Nagina 22	Mature root drought
	www.genomeindia.org/irdb	Oryza sativa Nagina 22	Flag leaf control
Transcriptome	www.genomeindia.org/irdb	Oryza sativa Nagina 22	Flag leaf drought
	www.genomeindia.org/irdb	Oryza sativa Nagina 22	Heading spikelet control
	www.genomeindia.org/irdb	Oryza sativa Nagina 22	Heading spikelet drought
	www.genomeindia.org/irdb	Oryza sativa Nagina 22	Anthesis spikelet control
	www.genomeindia.org/irdb	Oryza sativa Nagina 22	Anthesis spikelet drought
	www.genomeindia.org/irdb	Oryza sativa Nagina 22	Mature root control
	www.genomeindia.org/irdb	Oryza sativa Nagina 22	Mature root drought
