# Supplementary material for: Identification of novel miRNAs from drought tolerant rice variety Nagina 22
Source: Sci Rep. 2016 Aug 8;6:30786. doi: 10.1038/srep30786 (PMC4976344; doi:10.1038/srep30786)
Supplement: Supplementary Table S15 [file srep30786-s16.xlsx]

## Sheet: Table S15
Table S15. List of primers used in this study.
Primer ID	Sequence (5' to 3')
Degradome Library Preparation
5'-RNA adapter	GUUCAGAGUUCUACAGUCCGAC
3'-adapter (dT) primer	CGAGCACAGAATTAATACGACTTTTTTTTTTTTTTTTTTV
5'-adapter primer	GTTCAGAGTTCTACAGTCCGAC
3'-adapter primer	CGAGCACAGAATTAATACGACT
Double-stranded DNA adapter-top	TCGTATGCCGTCTTCTGCTTG
Double-stranded DNA adapter-bottom	CAAGCAGAAGACGGCATACGANN
P5 primer	AATGATACGGCGACCACCGACAGGTTCAGAGTTCTACAGTCCGA
P7 primer	CAAGCAGAAGACGGCATACGA
For expression profiling by TaqMan
miR_oligodT_RTQ	CGAATTCTAGAGCTCGAGGCAGGCGACATGGCTGGCTAGTTAAGCTTGGTACCGAGCTCGGATCCACTAGTCC(T)25VN
probe	{6FAM}CTTGGTACCGAGCTCGGATCCACTAGTCC {BHQ1}
RT-Reverse-Universal primer	CGAATTCTAGAGCTCGAGGCA
5S-F'	TGCGATCATACCAGCACTAAAGC
# Primers for qRT-PCR for novel miRNAs were same as their mature sequences as given in Table S1.
